# Supplementary material for: TAL Effector Specificity for base 0 of the DNA Target Is Altered in a Complex, Effector- and Assay-Dependent Manner by Substitutions for the Tryptophan in Cryptic Repeat –1
Source: PLoS One. 2013 Dec 3;8(12):e82120. doi: 10.1371/journal.pone.0082120 (PMC3849474; doi:10.1371/journal.pone.0082120)
Supplement: Data File S1 — All raw data used in mixed linear model analysis. (CSV) [file pone.0082120.s001.csv]

Date	Day	Plant	Treatment	GUS specific activity
6/8/2012	1	1	EBE_PthXo1-A + PthXo1	127.1523179
6/8/2012	1	2	EBE_PthXo1-A + PthXo1	68.22157434
6/8/2012	1	3	EBE_PthXo1-A + PthXo1	81.05726872
6/8/2012	1	4	EBE_PthXo1-A + PthXo1	112.5348189
6/8/2012	1	5	EBE_PthXo1-A + PthXo1	142.1965318
6/8/2012	1	1	EBE_PthXo1-C + PthXo1	96.71977507
6/8/2012	1	2	EBE_PthXo1-C + PthXo1	60.96256684
6/8/2012	1	3	EBE_PthXo1-C + PthXo1	46.30021142
6/8/2012	1	4	EBE_PthXo1-C + PthXo1	48.07302231
6/8/2012	1	5	EBE_PthXo1-C + PthXo1	121.95734
6/8/2012	1	1	EBE_PthXo1-G + PthXo1	112.2661123
6/8/2012	1	2	EBE_PthXo1-G + PthXo1	48.38709677
6/8/2012	1	3	EBE_PthXo1-G + PthXo1	46.34882317
6/8/2012	1	4	EBE_PthXo1-G + PthXo1	72.47769389
6/8/2012	1	5	EBE_PthXo1-G + PthXo1	189.2116183
6/8/2012	1	1	EBE_PthXo1-T + PthXo1	87.48964374
6/8/2012	1	2	EBE_PthXo1-T + PthXo1	33.44481605
6/8/2012	1	3	EBE_PthXo1-T + PthXo1	103.4280118
6/8/2012	1	4	EBE_PthXo1-T + PthXo1	83.00395257
6/8/2012	1	5	EBE_PthXo1-T + PthXo1	146.0176991
6/16/2012	2	6	EBE_PthXo1-A	1.466135458
6/16/2012	2	7	EBE_PthXo1-A	0
6/16/2012	2	8	EBE_PthXo1-A	0
6/16/2012	2	9	EBE_PthXo1-A	1.705282669
6/16/2012	2	6	EBE_PthXo1-C	0
6/16/2012	2	7	EBE_PthXo1-C	0
6/16/2012	2	8	EBE_PthXo1-C	0
6/16/2012	2	9	EBE_PthXo1-C	0.762220381
6/16/2012	2	6	EBE_PthXo1-G	8.38650866
6/16/2012	2	7	EBE_PthXo1-G	19.15132106
6/16/2012	2	8	EBE_PthXo1-G	11.99131064
6/16/2012	2	9	EBE_PthXo1-G	25.49118388
6/16/2012	2	6	EBE_PthXo1-T	1.42968143
6/16/2012	2	7	EBE_PthXo1-T	0.928355197
6/16/2012	2	8	EBE_PthXo1-T	1.576692374
6/16/2012	2	9	EBE_PthXo1-T	0.906403941
6/19/2012	3	10	EBE_PthXo1-A + PthXo1	29.60203218
6/19/2012	3	11	EBE_PthXo1-A + PthXo1	34.57627119
6/19/2012	3	12	EBE_PthXo1-A + PthXo1	1.955366631
6/19/2012	3	13	EBE_PthXo1-A + PthXo1	27.80078344
6/19/2012	3	10	EBE_PthXo1-C + PthXo1	10.58903182
6/19/2012	3	11	EBE_PthXo1-C + PthXo1	24.72040668
6/19/2012	3	12	EBE_PthXo1-C + PthXo1	3.654419067
6/19/2012	3	13	EBE_PthXo1-C + PthXo1	27.87878788
6/19/2012	3	10	EBE_PthXo1-G + PthXo1	17.32078204
6/19/2012	3	11	EBE_PthXo1-G + PthXo1	24.48669202
6/19/2012	3	12	EBE_PthXo1-G + PthXo1	13.13347609
6/19/2012	3	13	EBE_PthXo1-G + PthXo1	29.29492039
6/19/2012	3	10	EBE_PthXo1-T + PthXo1	34.30508475
6/19/2012	3	11	EBE_PthXo1-T + PthXo1	33.12270389
6/19/2012	3	12	EBE_PthXo1-T + PthXo1	5.664028144
6/19/2012	3	13	EBE_PthXo1-T + PthXo1	68.0258435
7/27/2012	4	14	EBE_PthXo1-A + PthXo1 W232N	126.506
7/27/2012	4	15	EBE_PthXo1-A + PthXo1 W232N	108.063
7/27/2012	4	16	EBE_PthXo1-A + PthXo1 W232N	143.78
7/27/2012	4	17	EBE_PthXo1-A + PthXo1 W232N	128.866
7/27/2012	4	18	EBE_PthXo1-A + PthXo1 W232N	77.203
7/27/2012	4	14	EBE_PthXo1-A + PthXo1 W232R	191.265
7/27/2012	4	15	EBE_PthXo1-A + PthXo1 W232R	102.345
7/27/2012	4	16	EBE_PthXo1-A + PthXo1 W232R	488.764
7/27/2012	4	17	EBE_PthXo1-A + PthXo1 W232R	46.62
7/27/2012	4	18	EBE_PthXo1-A + PthXo1 W232R	62.096
7/27/2012	4	14	EBE_PthXo1-C + PthXo1 W232N	130.939
7/27/2012	4	15	EBE_PthXo1-C + PthXo1 W232N	188.802
7/27/2012	4	16	EBE_PthXo1-C + PthXo1 W232N	154.185
7/27/2012	4	17	EBE_PthXo1-C + PthXo1 W232N	117.041
7/27/2012	4	18	EBE_PthXo1-C + PthXo1 W232N	55.605
7/27/2012	4	14	EBE_PthXo1-C + PthXo1 W232R	167.481
7/27/2012	4	15	EBE_PthXo1-C + PthXo1 W232R	138.11
7/27/2012	4	16	EBE_PthXo1-C + PthXo1 W232R	125.133
7/27/2012	4	17	EBE_PthXo1-C + PthXo1 W232R	39.533
7/27/2012	4	18	EBE_PthXo1-C + PthXo1 W232R	95.668
7/27/2012	4	14	EBE_PthXo1-G + PthXo1 W232N	155.62
7/27/2012	4	15	EBE_PthXo1-G + PthXo1 W232N	95.989
7/27/2012	4	16	EBE_PthXo1-G + PthXo1 W232N	165.68
7/27/2012	4	17	EBE_PthXo1-G + PthXo1 W232N	156.028
7/27/2012	4	18	EBE_PthXo1-G + PthXo1 W232N	221.551
7/27/2012	4	14	EBE_PthXo1-G + PthXo1 W232R	186.909
7/27/2012	4	15	EBE_PthXo1-G + PthXo1 W232R	92.892
7/27/2012	4	16	EBE_PthXo1-G + PthXo1 W232R	66.775
7/27/2012	4	17	EBE_PthXo1-G + PthXo1 W232R	40.941
7/27/2012	4	18	EBE_PthXo1-G + PthXo1 W232R	77.955
7/27/2012	4	14	EBE_PthXo1-T	7.954
7/27/2012	4	15	EBE_PthXo1-T	16.353
7/27/2012	4	16	EBE_PthXo1-T	6.585
7/27/2012	4	17	EBE_PthXo1-T	9.107
7/27/2012	4	18	EBE_PthXo1-T	23.783
7/27/2012	4	14	EBE_PthXo1-T + PthXo1	136.329
7/27/2012	4	15	EBE_PthXo1-T + PthXo1	167.449
7/27/2012	4	16	EBE_PthXo1-T + PthXo1	187.614
7/27/2012	4	17	EBE_PthXo1-T + PthXo1	133.282
7/27/2012	4	18	EBE_PthXo1-T + PthXo1	118.189
7/27/2012	4	14	EBE_PthXo1-T + PthXo1 W232N	26.596
7/27/2012	4	15	EBE_PthXo1-T + PthXo1 W232N	195.096
7/27/2012	4	16	EBE_PthXo1-T + PthXo1 W232N	143.047
7/27/2012	4	17	EBE_PthXo1-T + PthXo1 W232N	74.343
7/27/2012	4	18	EBE_PthXo1-T + PthXo1 W232N	143.667
7/27/2012	4	14	EBE_PthXo1-T + PthXo1 W232R	184.075
7/27/2012	4	15	EBE_PthXo1-T + PthXo1 W232R	103.303
7/27/2012	4	16	EBE_PthXo1-T + PthXo1 W232R	90.18
7/27/2012	4	17	EBE_PthXo1-T + PthXo1 W232R	52.347
7/27/2012	4	18	EBE_PthXo1-T + PthXo1 W232R	55.957
8/2/2012	5	19	EBE_PthXo1-A + PthXo1 W232P	213.412
8/2/2012	5	20	EBE_PthXo1-A + PthXo1 W232P	38.694
8/2/2012	5	21	EBE_PthXo1-A + PthXo1 W232P	105.671
8/2/2012	5	22	EBE_PthXo1-A + PthXo1 W232P	63.557
8/2/2012	5	23	EBE_PthXo1-A + PthXo1 W232P	65.978
8/2/2012	5	19	EBE_PthXo1-A + PthXo1 W232Q	149.741
8/2/2012	5	20	EBE_PthXo1-A + PthXo1 W232Q	158.01
8/2/2012	5	21	EBE_PthXo1-A + PthXo1 W232Q	51.905
8/2/2012	5	22	EBE_PthXo1-A + PthXo1 W232Q	34.173
8/2/2012	5	23	EBE_PthXo1-A + PthXo1 W232Q	9.993
8/2/2012	5	19	EBE_PthXo1-A + PthXo1 W232T	151.775
8/2/2012	5	20	EBE_PthXo1-A + PthXo1 W232T	99.687
8/2/2012	5	21	EBE_PthXo1-A + PthXo1 W232T	45.68
8/2/2012	5	22	EBE_PthXo1-A + PthXo1 W232T	3.79
8/2/2012	5	23	EBE_PthXo1-A + PthXo1 W232T	104.159
8/2/2012	5	19	EBE_PthXo1-C + PthXo1 W232P	165.378
8/2/2012	5	20	EBE_PthXo1-C + PthXo1 W232P	78.169
8/2/2012	5	21	EBE_PthXo1-C + PthXo1 W232P	89.165
8/2/2012	5	22	EBE_PthXo1-C + PthXo1 W232P	24.149
8/2/2012	5	23	EBE_PthXo1-C + PthXo1 W232P	71.321
8/2/2012	5	19	EBE_PthXo1-C + PthXo1 W232Q	106.714
8/2/2012	5	20	EBE_PthXo1-C + PthXo1 W232Q	128.269
8/2/2012	5	21	EBE_PthXo1-C + PthXo1 W232Q	130.299
8/2/2012	5	22	EBE_PthXo1-C + PthXo1 W232Q	31.566
8/2/2012	5	23	EBE_PthXo1-C + PthXo1 W232Q	13.626
8/2/2012	5	19	EBE_PthXo1-C + PthXo1 W232T	147.265
8/2/2012	5	20	EBE_PthXo1-C + PthXo1 W232T	96.196
8/2/2012	5	21	EBE_PthXo1-C + PthXo1 W232T	38.001
8/2/2012	5	22	EBE_PthXo1-C + PthXo1 W232T	2.701
8/2/2012	5	23	EBE_PthXo1-C + PthXo1 W232T	122.125
8/2/2012	5	19	EBE_PthXo1-G + PthXo1 W232P	222.512
8/2/2012	5	20	EBE_PthXo1-G + PthXo1 W232P	112.574
8/2/2012	5	21	EBE_PthXo1-G + PthXo1 W232P	104.706
8/2/2012	5	22	EBE_PthXo1-G + PthXo1 W232P	30.755
8/2/2012	5	23	EBE_PthXo1-G + PthXo1 W232P	105.576
8/2/2012	5	19	EBE_PthXo1-G + PthXo1 W232Q	1660.517
8/2/2012	5	20	EBE_PthXo1-G + PthXo1 W232Q	139.446
8/2/2012	5	21	EBE_PthXo1-G + PthXo1 W232Q	91.868
8/2/2012	5	22	EBE_PthXo1-G + PthXo1 W232Q	29.84
8/2/2012	5	23	EBE_PthXo1-G + PthXo1 W232Q	13.943
8/2/2012	5	19	EBE_PthXo1-G + PthXo1 W232T	99.569
8/2/2012	5	20	EBE_PthXo1-G + PthXo1 W232T	125.99
8/2/2012	5	21	EBE_PthXo1-G + PthXo1 W232T	41.61
8/2/2012	5	22	EBE_PthXo1-G + PthXo1 W232T	5.152
8/2/2012	5	23	EBE_PthXo1-G + PthXo1 W232T	80.426
8/2/2012	5	19	EBE_PthXo1-T	5.908
8/2/2012	5	20	EBE_PthXo1-T	15.93
8/2/2012	5	21	EBE_PthXo1-T	26.696
8/2/2012	5	22	EBE_PthXo1-T	8.386
8/2/2012	5	23	EBE_PthXo1-T	5.126
8/2/2012	5	19	EBE_PthXo1-T + PthXo1	242.812
8/2/2012	5	20	EBE_PthXo1-T + PthXo1	59.895
8/2/2012	5	21	EBE_PthXo1-T + PthXo1	111.205
8/2/2012	5	22	EBE_PthXo1-T + PthXo1	55.105
8/2/2012	5	23	EBE_PthXo1-T + PthXo1	74.21
8/2/2012	5	19	EBE_PthXo1-T + PthXo1 W232P	114.845
8/2/2012	5	20	EBE_PthXo1-T + PthXo1 W232P	88.191
8/2/2012	5	21	EBE_PthXo1-T + PthXo1 W232P	36.627
8/2/2012	5	22	EBE_PthXo1-T + PthXo1 W232P	3.259
8/2/2012	5	23	EBE_PthXo1-T + PthXo1 W232P	126.432
8/2/2012	5	19	EBE_PthXo1-T + PthXo1 W232Q	109.806
8/2/2012	5	20	EBE_PthXo1-T + PthXo1 W232Q	182.009
8/2/2012	5	21	EBE_PthXo1-T + PthXo1 W232Q	137.201
8/2/2012	5	22	EBE_PthXo1-T + PthXo1 W232Q	21.366
8/2/2012	5	23	EBE_PthXo1-T + PthXo1 W232Q	6.94
8/2/2012	5	19	EBE_PthXo1-T + PthXo1 W232T	114.674
8/2/2012	5	20	EBE_PthXo1-T + PthXo1 W232T	73.503
8/2/2012	5	21	EBE_PthXo1-T + PthXo1 W232T	90.38
8/2/2012	5	22	EBE_PthXo1-T + PthXo1 W232T	2.009
8/2/2012	5	23	EBE_PthXo1-T + PthXo1 W232T	35.282
8/24/2012	6	24	EBE_PthXo1-A + PthXo1 W232N	71.65
8/24/2012	6	25	EBE_PthXo1-A + PthXo1 W232N	156.36
8/24/2012	6	26	EBE_PthXo1-A + PthXo1 W232N	52.97
8/24/2012	6	27	EBE_PthXo1-A + PthXo1 W232N	9.92
8/24/2012	6	228	EBE_PthXo1-A + PthXo1 W232N	89.97
8/24/2012	6	24	EBE_PthXo1-A + PthXo1 W232T	115.62
8/24/2012	6	25	EBE_PthXo1-A + PthXo1 W232T	140.4
8/24/2012	6	26	EBE_PthXo1-A + PthXo1 W232T	64.07
8/24/2012	6	27	EBE_PthXo1-A + PthXo1 W232T	76.57
8/24/2012	6	28	EBE_PthXo1-A + PthXo1 W232T	7.05
8/24/2012	6	24	EBE_PthXo1-C + PthXo1 W232N	86.36
8/24/2012	6	25	EBE_PthXo1-C + PthXo1 W232N	122.16
8/24/2012	6	26	EBE_PthXo1-C + PthXo1 W232N	56.57
8/24/2012	6	27	EBE_PthXo1-C + PthXo1 W232N	12.96
8/24/2012	6	28	EBE_PthXo1-C + PthXo1 W232N	84.5
8/24/2012	6	24	EBE_PthXo1-C + PthXo1 W232T	95.76
8/24/2012	6	25	EBE_PthXo1-C + PthXo1 W232T	129.99
8/24/2012	6	26	EBE_PthXo1-C + PthXo1 W232T	59.96
8/24/2012	6	27	EBE_PthXo1-C + PthXo1 W232T	124.46
8/24/2012	6	28	EBE_PthXo1-C + PthXo1 W232T	9.67
8/24/2012	6	24	EBE_PthXo1-G + PthXo1 W232N	108.48
8/24/2012	6	25	EBE_PthXo1-G + PthXo1 W232N	155.99
8/24/2012	6	26	EBE_PthXo1-G + PthXo1 W232N	153.78
8/24/2012	6	27	EBE_PthXo1-G + PthXo1 W232N	105.88
8/24/2012	6	28	EBE_PthXo1-G + PthXo1 W232N	105.66
8/24/2012	6	24	EBE_PthXo1-G + PthXo1 W232T	133.58
8/24/2012	6	25	EBE_PthXo1-G + PthXo1 W232T	164.99
8/24/2012	6	26	EBE_PthXo1-G + PthXo1 W232T	57.24
8/24/2012	6	27	EBE_PthXo1-G + PthXo1 W232T	19.35
8/24/2012	6	28	EBE_PthXo1-G + PthXo1 W232T	104.91
8/24/2012	6	24	EBE_PthXo1-T	136.73
8/24/2012	6	25	EBE_PthXo1-T	85.14
8/24/2012	6	26	EBE_PthXo1-T	16.06
8/24/2012	6	27	EBE_PthXo1-T	2028.17
8/24/2012	6	28	EBE_PthXo1-T	13.53
8/24/2012	6	24	EBE_PthXo1-T + PthXo1	191.49
8/24/2012	6	25	EBE_PthXo1-T + PthXo1	277.45
8/24/2012	6	26	EBE_PthXo1-T + PthXo1
8/24/2012	6	27	EBE_PthXo1-T + PthXo1	164.98
8/24/2012	6	28	EBE_PthXo1-T + PthXo1	10.7
8/24/2012	6	24	EBE_PthXo1-T + PthXo1 W232N	85.61
8/24/2012	6	25	EBE_PthXo1-T + PthXo1 W232N	115.49
8/24/2012	6	26	EBE_PthXo1-T + PthXo1 W232N	134.58
8/24/2012	6	27	EBE_PthXo1-T + PthXo1 W232N	102.79
8/24/2012	6	28	EBE_PthXo1-T + PthXo1 W232N
8/24/2012	6	24	EBE_PthXo1-T + PthXo1 W232T	79.05
8/24/2012	6	25	EBE_PthXo1-T + PthXo1 W232T	78.72
8/24/2012	6	26	EBE_PthXo1-T + PthXo1 W232T	89.41
8/24/2012	6	27	EBE_PthXo1-T + PthXo1 W232T	16.53
8/24/2012	6	28	EBE_PthXo1-T + PthXo1 W232T	81.05
8/25/2012	7	29	EBE_PthXo1-T	10.03
8/25/2012	7	30	EBE_PthXo1-T	76.58
8/25/2012	7	31	EBE_PthXo1-T	8.91
8/25/2012	7	32	EBE_PthXo1-T	100.84
8/25/2012	7	33	EBE_PthXo1-T	28.78
8/25/2012	7	29	EBE_PthXo1-A + PthXo1 W232P	242.53
8/25/2012	7	30	EBE_PthXo1-A + PthXo1 W232P	172.64
8/25/2012	7	31	EBE_PthXo1-A + PthXo1 W232P	254.7
8/25/2012	7	32	EBE_PthXo1-A + PthXo1 W232P	18.94
8/25/2012	7	33	EBE_PthXo1-A + PthXo1 W232P	88.18
8/25/2012	7	29	EBE_PthXo1-A + PthXo1 W232Q	217.49
8/25/2012	7	30	EBE_PthXo1-A + PthXo1 W232Q	229.8
8/25/2012	7	31	EBE_PthXo1-A + PthXo1 W232Q	75.64
8/25/2012	7	32	EBE_PthXo1-A + PthXo1 W232Q	2
8/25/2012	7	33	EBE_PthXo1-A + PthXo1 W232Q	241.49
8/25/2012	7	29	EBE_PthXo1-C + PthXo1 W232P	255.86
8/25/2012	7	30	EBE_PthXo1-C + PthXo1 W232P	274.68
8/25/2012	7	31	EBE_PthXo1-C + PthXo1 W232P	754.72
8/25/2012	7	32	EBE_PthXo1-C + PthXo1 W232P	25.5
8/25/2012	7	33	EBE_PthXo1-C + PthXo1 W232P	82.67
8/25/2012	7	29	EBE_PthXo1-C + PthXo1 W232Q	340.49
8/25/2012	7	30	EBE_PthXo1-C + PthXo1 W232Q	197.26
8/25/2012	7	31	EBE_PthXo1-C + PthXo1 W232Q	85.05
8/25/2012	7	32	EBE_PthXo1-C + PthXo1 W232Q	5.72
8/25/2012	7	33	EBE_PthXo1-C + PthXo1 W232Q	213.94
8/25/2012	7	29	EBE_PthXo1-G + PthXo1 W232P	215.9
8/25/2012	7	30	EBE_PthXo1-G + PthXo1 W232P	232.88
8/25/2012	7	31	EBE_PthXo1-G + PthXo1 W232P	73.51
8/25/2012	7	32	EBE_PthXo1-G + PthXo1 W232P	7.7
8/25/2012	7	33	EBE_PthXo1-G + PthXo1 W232P	347.53
8/25/2012	7	29	EBE_PthXo1-G + PthXo1 W232Q	208.09
8/25/2012	7	30	EBE_PthXo1-G + PthXo1 W232Q	255.46
8/25/2012	7	31	EBE_PthXo1-G + PthXo1 W232Q	73.06
8/25/2012	7	32	EBE_PthXo1-G + PthXo1 W232Q	17.89
8/25/2012	7	33	EBE_PthXo1-G + PthXo1 W232Q	107.48
8/25/2012	7	29	EBE_PthXo1-T + PthXo1	113.59
8/25/2012	7	30	EBE_PthXo1-T + PthXo1	228.52
8/25/2012	7	31	EBE_PthXo1-T + PthXo1	296.19
8/25/2012	7	32	EBE_PthXo1-T + PthXo1	69.08
8/25/2012	7	33	EBE_PthXo1-T + PthXo1	106.09
8/25/2012	7	29	EBE_PthXo1-T + PthXo1 W232P	196.27
8/25/2012	7	30	EBE_PthXo1-T + PthXo1 W232P	181.71
8/25/2012	7	31	EBE_PthXo1-T + PthXo1 W232P	50.07
8/25/2012	7	32	EBE_PthXo1-T + PthXo1 W232P	3.4
8/25/2012	7	33	EBE_PthXo1-T + PthXo1 W232P	230.54
8/25/2012	7	29	EBE_PthXo1-T + PthXo1 W232Q	168.28
8/25/2012	7	30	EBE_PthXo1-T + PthXo1 W232Q	225.83
8/25/2012	7	31	EBE_PthXo1-T + PthXo1 W232Q	40.27
8/25/2012	7	32	EBE_PthXo1-T + PthXo1 W232Q	7.16
8/25/2012	7	33	EBE_PthXo1-T + PthXo1 W232Q	111.25
8/31/2012	8	34	EBE_PthXo1-A + PthXo1 W232P	116.3531114
8/31/2012	8	35	EBE_PthXo1-A + PthXo1 W232P	98.34791059
8/31/2012	8	36	EBE_PthXo1-A + PthXo1 W232P	110.851419
8/31/2012	8	37	EBE_PthXo1-A + PthXo1 W232P	45.27421237
8/31/2012	8	38	EBE_PthXo1-A + PthXo1 W232P	58.25242718
8/31/2012	8	34	EBE_PthXo1-A + PthXo1 W232T	66.57183499
8/31/2012	8	35	EBE_PthXo1-A + PthXo1 W232T	160.9876543
8/31/2012	8	36	EBE_PthXo1-A + PthXo1 W232T	56.93693694
8/31/2012	8	37	EBE_PthXo1-A + PthXo1 W232T	10.4607721
8/31/2012	8	38	EBE_PthXo1-A + PthXo1 W232T	111.3553114
8/31/2012	8	34	EBE_PthXo1-C + PthXo1 W232P	118.9842805
8/31/2012	8	35	EBE_PthXo1-C + PthXo1 W232P	113.5740971
8/31/2012	8	36	EBE_PthXo1-C + PthXo1 W232P	71.24087591
8/31/2012	8	37	EBE_PthXo1-C + PthXo1 W232P	40.84934277
8/31/2012	8	38	EBE_PthXo1-C + PthXo1 W232P	71.36485281
8/31/2012	8	34	EBE_PthXo1-C + PthXo1 W232T	56.51644336
8/31/2012	8	35	EBE_PthXo1-C + PthXo1 W232T	73.23943662
8/31/2012	8	36	EBE_PthXo1-C + PthXo1 W232T	70.54673721
8/31/2012	8	37	EBE_PthXo1-C + PthXo1 W232T	15.72387344
8/31/2012	8	38	EBE_PthXo1-C + PthXo1 W232T	112.4835742
8/31/2012	8	34	EBE_PthXo1-G + PthXo1 W232P	122.5473322
8/31/2012	8	35	EBE_PthXo1-G + PthXo1 W232P	142.5959781
8/31/2012	8	36	EBE_PthXo1-G + PthXo1 W232P	81.52866242
8/31/2012	8	37	EBE_PthXo1-G + PthXo1 W232P	20.67946824
8/31/2012	8	38	EBE_PthXo1-G + PthXo1 W232P	130.7966706
8/31/2012	8	34	EBE_PthXo1-G + PthXo1 W232T	123.3045623
8/31/2012	8	35	EBE_PthXo1-G + PthXo1 W232T	140.0530504
8/31/2012	8	36	EBE_PthXo1-G + PthXo1 W232T	70.24390244
8/31/2012	8	37	EBE_PthXo1-G + PthXo1 W232T	22.172949
8/31/2012	8	38	EBE_PthXo1-G + PthXo1 W232T	3.294892916
8/31/2012	8	34	EBE_PthXo1-T	31.42389525
8/31/2012	8	35	EBE_PthXo1-T	28.97384306
8/31/2012	8	36	EBE_PthXo1-T	7.256235828
8/31/2012	8	37	EBE_PthXo1-T	3.825717322
8/31/2012	8	38	EBE_PthXo1-T	4.390779363
8/31/2012	8	34	EBE_PthXo1-T + PthXo1	106.3870353
8/31/2012	8	35	EBE_PthXo1-T + PthXo1	163.8834951
8/31/2012	8	36	EBE_PthXo1-T + PthXo1	117.9023508
8/31/2012	8	37	EBE_PthXo1-T + PthXo1	55.29542921
8/31/2012	8	38	EBE_PthXo1-T + PthXo1	80.43282236
8/31/2012	8	34	EBE_PthXo1-T + PthXo1 W232P	60.67677946
8/31/2012	8	35	EBE_PthXo1-T + PthXo1 W232P	68.96551724
8/31/2012	8	36	EBE_PthXo1-T + PthXo1 W232P	79.02946274
8/31/2012	8	37	EBE_PthXo1-T + PthXo1 W232P	24.90842491
8/31/2012	8	38	EBE_PthXo1-T + PthXo1 W232P	102.774427
8/31/2012	8	34	EBE_PthXo1-T + PthXo1 W232T	123.7410072
8/31/2012	8	35	EBE_PthXo1-T + PthXo1 W232T	82.86445013
8/31/2012	8	36	EBE_PthXo1-T + PthXo1 W232T	50.17103763
8/31/2012	8	37	EBE_PthXo1-T + PthXo1 W232T	17.79859485
8/31/2012	8	38	EBE_PthXo1-T + PthXo1 W232T
9/6/2012	9	39	EBE_PthXo1-A + PthXo1 W232N	220.7834251
9/6/2012	9	40	EBE_PthXo1-A + PthXo1 W232N	56.41025641
9/6/2012	9	41	EBE_PthXo1-A + PthXo1 W232N	41.20256284
9/6/2012	9	42	EBE_PthXo1-A + PthXo1 W232N	108.0445917
9/6/2012	9	43	EBE_PthXo1-A + PthXo1 W232N	5.506883605
9/6/2012	9	39	EBE_PthXo1-A + PthXo1 W232Q	121.6246709
9/6/2012	9	40	EBE_PthXo1-A + PthXo1 W232Q	14.02648357
9/6/2012	9	41	EBE_PthXo1-A + PthXo1 W232Q	120.8441746
9/6/2012	9	42	EBE_PthXo1-A + PthXo1 W232Q	56.49303008
9/6/2012	9	43	EBE_PthXo1-A + PthXo1 W232Q	22.01048118
9/6/2012	9	39	EBE_PthXo1-A + PthXo1 W232R	228.0620667
9/6/2012	9	40	EBE_PthXo1-A + PthXo1 W232R	88.63573215
9/6/2012	9	41	EBE_PthXo1-A + PthXo1 W232R	138.2043678
9/6/2012	9	42	EBE_PthXo1-A + PthXo1 W232R	110.9448601
9/6/2012	9	43	EBE_PthXo1-A + PthXo1 W232R	76.63077897
9/6/2012	9	39	EBE_PthXo1-C + PthXo1 W232N	168.7291589
9/6/2012	9	40	EBE_PthXo1-C + PthXo1 W232N	51.25628141
9/6/2012	9	41	EBE_PthXo1-C + PthXo1 W232N	38.07513719
9/6/2012	9	42	EBE_PthXo1-C + PthXo1 W232N	94.64238585
9/6/2012	9	43	EBE_PthXo1-C + PthXo1 W232N	3.042876902
9/6/2012	9	39	EBE_PthXo1-C + PthXo1 W232Q	148.8051843
9/6/2012	9	40	EBE_PthXo1-C + PthXo1 W232Q	23.48232155
9/6/2012	9	41	EBE_PthXo1-C + PthXo1 W232Q	144.2622951
9/6/2012	9	42	EBE_PthXo1-C + PthXo1 W232Q	84.25166081
9/6/2012	9	43	EBE_PthXo1-C + PthXo1 W232Q	23.42086586
9/6/2012	9	39	EBE_PthXo1-C + PthXo1 W232R	195.3357685
9/6/2012	9	40	EBE_PthXo1-C + PthXo1 W232R	116.0658868
9/6/2012	9	41	EBE_PthXo1-C + PthXo1 W232R	140.8521303
9/6/2012	9	42	EBE_PthXo1-C + PthXo1 W232R	151.3573819
9/6/2012	9	43	EBE_PthXo1-C + PthXo1 W232R	59.07319186
9/6/2012	9	39	EBE_PthXo1-G + PthXo1 W232N	175.4042873
9/6/2012	9	40	EBE_PthXo1-G + PthXo1 W232N	84.21812929
9/6/2012	9	41	EBE_PthXo1-G + PthXo1 W232N	111.8853611
9/6/2012	9	42	EBE_PthXo1-G + PthXo1 W232N	105.7208238
9/6/2012	9	43	EBE_PthXo1-G + PthXo1 W232N	35.77235772
9/6/2012	9	39	EBE_PthXo1-G + PthXo1 W232Q	266.0738106
9/6/2012	9	40	EBE_PthXo1-G + PthXo1 W232Q	54.80112495
9/6/2012	9	41	EBE_PthXo1-G + PthXo1 W232Q	69.01229334
9/6/2012	9	42	EBE_PthXo1-G + PthXo1 W232Q	93.91260419
9/6/2012	9	43	EBE_PthXo1-G + PthXo1 W232Q	9.642074507
9/6/2012	9	39	EBE_PthXo1-G + PthXo1 W232R	124.945391
9/6/2012	9	40	EBE_PthXo1-G + PthXo1 W232R	31.44810441
9/6/2012	9	41	EBE_PthXo1-G + PthXo1 W232R	37.03703704
9/6/2012	9	42	EBE_PthXo1-G + PthXo1 W232R	24.83069977
9/6/2012	9	43	EBE_PthXo1-G + PthXo1 W232R	50.18007203
9/6/2012	9	39	EBE_PthXo1-T	5.303334673
9/6/2012	9	40	EBE_PthXo1-T	45.33856722
9/6/2012	9	41	EBE_PthXo1-T	15.52511416
9/6/2012	9	42	EBE_PthXo1-T	5.405405405
9/6/2012	9	43	EBE_PthXo1-T	4.153555695
9/6/2012	9	39	EBE_PthXo1-T + PthXo1	172.2951562
9/6/2012	9	40	EBE_PthXo1-T + PthXo1	32.52833908
9/6/2012	9	41	EBE_PthXo1-T + PthXo1	158.3933308
9/6/2012	9	42	EBE_PthXo1-T + PthXo1	112.3802767
9/6/2012	9	43	EBE_PthXo1-T + PthXo1	53.69127517
9/6/2012	9	39	EBE_PthXo1-T + PthXo1 W232N	135.9007495
9/6/2012	9	40	EBE_PthXo1-T + PthXo1 W232N	76.70113008
9/6/2012	9	41	EBE_PthXo1-T + PthXo1 W232N	74.22828428
9/6/2012	9	42	EBE_PthXo1-T + PthXo1 W232N	98.03407602
9/6/2012	9	43	EBE_PthXo1-T + PthXo1 W232N	55.56095192
9/6/2012	9	39	EBE_PthXo1-T + PthXo1 W232Q	298.2830077
9/6/2012	9	40	EBE_PthXo1-T + PthXo1 W232Q	74.71391657
9/6/2012	9	41	EBE_PthXo1-T + PthXo1 W232Q	46.41350211
9/6/2012	9	42	EBE_PthXo1-T + PthXo1 W232Q	108.5975809
9/6/2012	9	43	EBE_PthXo1-T + PthXo1 W232Q	6.836544438
9/6/2012	9	39	EBE_PthXo1-T + PthXo1 W232R	171.0398445
9/6/2012	9	40	EBE_PthXo1-T + PthXo1 W232R	25.21008403
9/6/2012	9	41	EBE_PthXo1-T + PthXo1 W232R	40.6362237
9/6/2012	9	42	EBE_PthXo1-T + PthXo1 W232R	12.94964029
9/6/2012	9	43	EBE_PthXo1-T + PthXo1 W232R	107.468295
9/20/2012	10	44	EBE_PthXo1-A + PthXo1 W232P	91.93000783
9/20/2012	10	45	EBE_PthXo1-A + PthXo1 W232P	27.28823195
9/20/2012	10	46	EBE_PthXo1-A + PthXo1 W232P	59.31198102
9/20/2012	10	47	EBE_PthXo1-A + PthXo1 W232P	39.38558488
9/20/2012	10	48	EBE_PthXo1-A + PthXo1 W232P	45.68128118
9/20/2012	10	49	EBE_PthXo1-A + PthXo1 W232P	69.98858882
9/20/2012	10	44	EBE_PthXo1-A + PthXo1 W232T	38.65100417
9/20/2012	10	45	EBE_PthXo1-A + PthXo1 W232T	22.7664712
9/20/2012	10	46	EBE_PthXo1-A + PthXo1 W232T	18.43632639
9/20/2012	10	47	EBE_PthXo1-A + PthXo1 W232T	7.654455987
9/20/2012	10	48	EBE_PthXo1-A + PthXo1 W232T	9.857072449
9/20/2012	10	49	EBE_PthXo1-A + PthXo1 W232T	34.43158207
9/20/2012	10	44	EBE_PthXo1-C + PthXo1 W232P	94.82509396
9/20/2012	10	45	EBE_PthXo1-C + PthXo1 W232P	18.2894029
9/20/2012	10	46	EBE_PthXo1-C + PthXo1 W232P	52.82112845
9/20/2012	10	47	EBE_PthXo1-C + PthXo1 W232P	33.20227173
9/20/2012	10	48	EBE_PthXo1-C + PthXo1 W232P	55.70530099
9/20/2012	10	49	EBE_PthXo1-C + PthXo1 W232P	78.32493214
9/20/2012	10	44	EBE_PthXo1-C + PthXo1 W232T	45.9204592
9/20/2012	10	45	EBE_PthXo1-C + PthXo1 W232T	14.69045121
9/20/2012	10	46	EBE_PthXo1-C + PthXo1 W232T	29.12993484
9/20/2012	10	47	EBE_PthXo1-C + PthXo1 W232T	4.741583689
9/20/2012	10	48	EBE_PthXo1-C + PthXo1 W232T	10.94177413
9/20/2012	10	49	EBE_PthXo1-C + PthXo1 W232T	36.24063784
9/20/2012	10	44	EBE_PthXo1-G + PthXo1 W232P	62.91975963
9/20/2012	10	45	EBE_PthXo1-G + PthXo1 W232P	28.92728003
9/20/2012	10	46	EBE_PthXo1-G + PthXo1 W232P	54.42698352
9/20/2012	10	47	EBE_PthXo1-G + PthXo1 W232P	4.547521601
9/20/2012	10	48	EBE_PthXo1-G + PthXo1 W232P	20.09208874
9/20/2012	10	49	EBE_PthXo1-G + PthXo1 W232P	66.47305582
9/20/2012	10	44	EBE_PthXo1-G + PthXo1 W232T	67.20741599
9/20/2012	10	45	EBE_PthXo1-G + PthXo1 W232T	8.742107819
9/20/2012	10	46	EBE_PthXo1-G + PthXo1 W232T	13.73980249
9/20/2012	10	47	EBE_PthXo1-G + PthXo1 W232T	26.74591382
9/20/2012	10	48	EBE_PthXo1-G + PthXo1 W232T	37.09837695
9/20/2012	10	49	EBE_PthXo1-G + PthXo1 W232T	81.75473579
9/20/2012	10	44	EBE_PthXo1-T	2.48498654
9/20/2012	10	45	EBE_PthXo1-T	4.002001001
9/20/2012	10	46	EBE_PthXo1-T	12.44997777
9/20/2012	10	47	EBE_PthXo1-T	5.680025245
9/20/2012	10	48	EBE_PthXo1-T	11.48383197
9/20/2012	10	49	EBE_PthXo1-T	3.042982122
9/20/2012	10	44	EBE_PthXo1-T + PthXo1	134.1065603
9/20/2012	10	45	EBE_PthXo1-T + PthXo1	28.41918295
9/20/2012	10	46	EBE_PthXo1-T + PthXo1	59.42555299
9/20/2012	10	47	EBE_PthXo1-T + PthXo1	51.35045015
9/20/2012	10	48	EBE_PthXo1-T + PthXo1	64.37156244
9/20/2012	10	49	EBE_PthXo1-T + PthXo1	77.05305847
9/20/2012	10	44	EBE_PthXo1-T + PthXo1 W232P	36.70385031
9/20/2012	10	45	EBE_PthXo1-T + PthXo1 W232P	19.85490645
9/20/2012	10	46	EBE_PthXo1-T + PthXo1 W232P	36.75805966
9/20/2012	10	47	EBE_PthXo1-T + PthXo1 W232P	3.210272873
9/20/2012	10	48	EBE_PthXo1-T + PthXo1 W232P	13.68523949
9/20/2012	10	49	EBE_PthXo1-T + PthXo1 W232P	41.58004158
9/20/2012	10	44	EBE_PthXo1-T + PthXo1 W232T	32.81312525
9/20/2012	10	45	EBE_PthXo1-T + PthXo1 W232T	4.764740917
9/20/2012	10	46	EBE_PthXo1-T + PthXo1 W232T	3.65463682
9/20/2012	10	47	EBE_PthXo1-T + PthXo1 W232T	15.96071209
9/20/2012	10	48	EBE_PthXo1-T + PthXo1 W232T	16.24625909
9/20/2012	10	49	EBE_PthXo1-T + PthXo1 W232T	66.69480794
10/8/2012	11	50	EBE_PthXo1-A + PthXo1	13.761
10/8/2012	11	51	EBE_PthXo1-A + PthXo1	89.965
10/8/2012	11	52	EBE_PthXo1-A + PthXo1	54.369
10/8/2012	11	53	EBE_PthXo1-A + PthXo1	58.553
10/8/2012	11	54	EBE_PthXo1-A + PthXo1	37.276
10/8/2012	11	55	EBE_PthXo1-A + PthXo1	34.259
10/8/2012	11	50	EBE_PthXo1-A + PthXo1 W232T	3.209
10/8/2012	11	51	EBE_PthXo1-A + PthXo1 W232T	42.697
10/8/2012	11	52	EBE_PthXo1-A + PthXo1 W232T	72.038
10/8/2012	11	53	EBE_PthXo1-A + PthXo1 W232T	57.143
10/8/2012	11	54	EBE_PthXo1-A + PthXo1 W232T	30.909
10/8/2012	11	55	EBE_PthXo1-A + PthXo1 W232T	68.308
10/8/2012	11	50	EBE_PthXo1-C + PthXo1	8.054
10/8/2012	11	51	EBE_PthXo1-C + PthXo1	63.584
10/8/2012	11	52	EBE_PthXo1-C + PthXo1	27.136
10/8/2012	11	53	EBE_PthXo1-C + PthXo1	50.602
10/8/2012	11	54	EBE_PthXo1-C + PthXo1	42.909
10/8/2012	11	55	EBE_PthXo1-C + PthXo1	21.164
10/8/2012	11	50	EBE_PthXo1-C + PthXo1 W232T	3.636
10/8/2012	11	51	EBE_PthXo1-C + PthXo1 W232T	43.019
10/8/2012	11	52	EBE_PthXo1-C + PthXo1 W232T	43.357
10/8/2012	11	53	EBE_PthXo1-C + PthXo1 W232T	71.123
10/8/2012	11	54	EBE_PthXo1-C + PthXo1 W232T	34.386
10/8/2012	11	55	EBE_PthXo1-C + PthXo1 W232T	13.761
10/8/2012	11	50	EBE_PthXo1-G + PthXo1	6.803
10/8/2012	11	51	EBE_PthXo1-G + PthXo1	14.851
10/8/2012	11	52	EBE_PthXo1-G + PthXo1	63.83
10/8/2012	11	53	EBE_PthXo1-G + PthXo1	26.667
10/8/2012	11	54	EBE_PthXo1-G + PthXo1	27.473
10/8/2012	11	55	EBE_PthXo1-G + PthXo1	75
10/8/2012	11	50	EBE_PthXo1-G + PthXo1 W232T	3.113
10/8/2012	11	51	EBE_PthXo1-G + PthXo1 W232T	101.149
10/8/2012	11	52	EBE_PthXo1-G + PthXo1 W232T	79.1
10/8/2012	11	53	EBE_PthXo1-G + PthXo1 W232T	100.89
10/8/2012	11	54	EBE_PthXo1-G + PthXo1 W232T	43.678
10/8/2012	11	55	EBE_PthXo1-G + PthXo1 W232T	41.885
10/8/2012	11	50	EBE_PthXo1-T	3.361
10/8/2012	11	51	EBE_PthXo1-T	78.621
10/8/2012	11	52	EBE_PthXo1-T	2.083
10/8/2012	11	53	EBE_PthXo1-T	16
10/8/2012	11	54	EBE_PthXo1-T	2.844
10/8/2012	11	55	EBE_PthXo1-T	12.632
10/8/2012	11	50	EBE_PthXo1-T + PthXo1	6.135
10/8/2012	11	51	EBE_PthXo1-T + PthXo1	46.491
10/8/2012	11	52	EBE_PthXo1-T + PthXo1	94.273
10/8/2012	11	53	EBE_PthXo1-T + PthXo1	75.573
10/8/2012	11	54	EBE_PthXo1-T + PthXo1	49.558
10/8/2012	11	55	EBE_PthXo1-T + PthXo1	100.38
10/8/2012	11	50	EBE_PthXo1-T + PthXo1 W232T	5.435
10/8/2012	11	51	EBE_PthXo1-T + PthXo1 W232T	70.27
10/8/2012	11	52	EBE_PthXo1-T + PthXo1 W232T	63.636
10/8/2012	11	53	EBE_PthXo1-T + PthXo1 W232T	58.659
10/8/2012	11	54	EBE_PthXo1-T + PthXo1 W232T	12.903
10/8/2012	11	55	EBE_PthXo1-T + PthXo1 W232T	12.5
10/12/2012	12	56	EBE_PthXo1-A + PthXo1	159.2154601
10/12/2012	12	57	EBE_PthXo1-A + PthXo1	130.5485426
10/12/2012	12	58	EBE_PthXo1-A + PthXo1	110.0663398
10/12/2012	12	59	EBE_PthXo1-A + PthXo1	128.884652
10/12/2012	12	60	EBE_PthXo1-A + PthXo1	102.6518392
10/12/2012	12	56	EBE_PthXo1-A + PthXo1 W232P	182.3724321
10/12/2012	12	57	EBE_PthXo1-A + PthXo1 W232P	136.4291433
10/12/2012	12	58	EBE_PthXo1-A + PthXo1 W232P	126.6606005
10/12/2012	12	59	EBE_PthXo1-A + PthXo1 W232P	80.32530497
10/12/2012	12	60	EBE_PthXo1-A + PthXo1 W232P	134.4305814
10/12/2012	12	56	EBE_PthXo1-C + PthXo1	149.6642149
10/12/2012	12	57	EBE_PthXo1-C + PthXo1	120.9736907
10/12/2012	12	58	EBE_PthXo1-C + PthXo1	75.116207
10/12/2012	12	59	EBE_PthXo1-C + PthXo1	86.9752422
10/12/2012	12	60	EBE_PthXo1-C + PthXo1	44.48938322
10/12/2012	12	56	EBE_PthXo1-C + PthXo1 W232P	152.1496235
10/12/2012	12	57	EBE_PthXo1-C + PthXo1 W232P	138.0240152
10/12/2012	12	58	EBE_PthXo1-C + PthXo1 W232P	57.15905869
10/12/2012	12	59	EBE_PthXo1-C + PthXo1 W232P	52.67616481
10/12/2012	12	60	EBE_PthXo1-C + PthXo1 W232P	105.4109124
10/12/2012	12	56	EBE_PthXo1-G + PthXo1	125.3574555
10/12/2012	12	57	EBE_PthXo1-G + PthXo1	124.8451821
10/12/2012	12	58	EBE_PthXo1-G + PthXo1	96.66366096
10/12/2012	12	59	EBE_PthXo1-G + PthXo1	107.1250347
10/12/2012	12	60	EBE_PthXo1-G + PthXo1	64.9563011
10/12/2012	12	56	EBE_PthXo1-G + PthXo1 W232P	166.4355062
10/12/2012	12	57	EBE_PthXo1-G + PthXo1 W232P	139.6910678
10/12/2012	12	58	EBE_PthXo1-G + PthXo1 W232P	142.5841296
10/12/2012	12	59	EBE_PthXo1-G + PthXo1 W232P	118.6311787
10/12/2012	12	60	EBE_PthXo1-G + PthXo1 W232P	164.298859
10/12/2012	12	56	EBE_PthXo1-T	74.89520261
10/12/2012	12	57	EBE_PthXo1-T	78.04386186
10/12/2012	12	58	EBE_PthXo1-T	14.59262262
10/12/2012	12	59	EBE_PthXo1-T	77.9706275
10/12/2012	12	60	EBE_PthXo1-T	5.685519692
10/12/2012	12	56	EBE_PthXo1-T + PthXo1	169.8729583
10/12/2012	12	57	EBE_PthXo1-T + PthXo1	139.1969407
10/12/2012	12	58	EBE_PthXo1-T + PthXo1	76.70945769
10/12/2012	12	59	EBE_PthXo1-T + PthXo1	52.12080081
10/12/2012	12	60	EBE_PthXo1-T + PthXo1	125.6894949
10/12/2012	12	56	EBE_PthXo1-T + PthXo1 W232P	143.4805748
10/12/2012	12	57	EBE_PthXo1-T + PthXo1 W232P	117.9794852
10/12/2012	12	58	EBE_PthXo1-T + PthXo1 W232P	67.49319625
10/12/2012	12	59	EBE_PthXo1-T + PthXo1 W232P	79.03488751
10/12/2012	12	60	EBE_PthXo1-T + PthXo1 W232P	61.15599751
10/18/2012	13	61	EBE_PthXo1-A + PthXo1	123.096
10/18/2012	13	62	EBE_PthXo1-A + PthXo1	41.911
10/18/2012	13	63	EBE_PthXo1-A + PthXo1	17.667
10/18/2012	13	64	EBE_PthXo1-A + PthXo1	76.358
10/18/2012	13	65	EBE_PthXo1-A + PthXo1	73.415
10/18/2012	13	61	EBE_PthXo1-A + PthXo1 W232N	47.766
10/18/2012	13	62	EBE_PthXo1-A + PthXo1 W232N	36.7
10/18/2012	13	63	EBE_PthXo1-A + PthXo1 W232N	8.26
10/18/2012	13	64	EBE_PthXo1-A + PthXo1 W232N	63.674
10/18/2012	13	65	EBE_PthXo1-A + PthXo1 W232N	62.673
10/18/2012	13	61	EBE_PthXo1-A + PthXo1 W232Q	125.593
10/18/2012	13	62	EBE_PthXo1-A + PthXo1 W232Q	75.989
10/18/2012	13	63	EBE_PthXo1-A + PthXo1 W232Q	21.872
10/18/2012	13	64	EBE_PthXo1-A + PthXo1 W232Q	97.634
10/18/2012	13	65	EBE_PthXo1-A + PthXo1 W232Q	98.169
10/18/2012	13	61	EBE_PthXo1-C + PthXo1	97.561
10/18/2012	13	62	EBE_PthXo1-C + PthXo1	34.431
10/18/2012	13	63	EBE_PthXo1-C + PthXo1	18.555
10/18/2012	13	64	EBE_PthXo1-C + PthXo1	72.336
10/18/2012	13	65	EBE_PthXo1-C + PthXo1	79.841
10/18/2012	13	61	EBE_PthXo1-C + PthXo1 W232N	34.034
10/18/2012	13	62	EBE_PthXo1-C + PthXo1 W232N	37.209
10/18/2012	13	63	EBE_PthXo1-C + PthXo1 W232N	8.991
10/18/2012	13	64	EBE_PthXo1-C + PthXo1 W232N	47.267
10/18/2012	13	65	EBE_PthXo1-C + PthXo1 W232N	48.572
10/18/2012	13	61	EBE_PthXo1-C + PthXo1 W232Q	63.956
10/18/2012	13	62	EBE_PthXo1-C + PthXo1 W232Q	66.765
10/18/2012	13	63	EBE_PthXo1-C + PthXo1 W232Q	21.367
10/18/2012	13	64	EBE_PthXo1-C + PthXo1 W232Q	71.086
10/18/2012	13	65	EBE_PthXo1-C + PthXo1 W232Q	72.25
10/18/2012	13	61	EBE_PthXo1-G + PthXo1	186.843
10/18/2012	13	62	EBE_PthXo1-G + PthXo1	31.859
10/18/2012	13	63	EBE_PthXo1-G + PthXo1	13.768
10/18/2012	13	64	EBE_PthXo1-G + PthXo1	78.241
10/18/2012	13	65	EBE_PthXo1-G + PthXo1	58.352
10/18/2012	13	61	EBE_PthXo1-G + PthXo1 W232N	70.662
10/18/2012	13	62	EBE_PthXo1-G + PthXo1 W232N	25.3
10/18/2012	13	63	EBE_PthXo1-G + PthXo1 W232N	19.289
10/18/2012	13	64	EBE_PthXo1-G + PthXo1 W232N	63.044
10/18/2012	13	65	EBE_PthXo1-G + PthXo1 W232N	84.04
10/18/2012	13	61	EBE_PthXo1-G + PthXo1 W232Q	149.502
10/18/2012	13	62	EBE_PthXo1-G + PthXo1 W232Q	90.178
10/18/2012	13	63	EBE_PthXo1-G + PthXo1 W232Q	46.827
10/18/2012	13	64	EBE_PthXo1-G + PthXo1 W232Q	104.483
10/18/2012	13	65	EBE_PthXo1-G + PthXo1 W232Q	104.324
10/18/2012	13	61	EBE_PthXo1-T	17.559
10/18/2012	13	62	EBE_PthXo1-T	13.541
10/18/2012	13	63	EBE_PthXo1-T	38.04
10/18/2012	13	64	EBE_PthXo1-T	76.811
10/18/2012	13	65	EBE_PthXo1-T	31.728
10/18/2012	13	61	EBE_PthXo1-T + PthXo1	98.03
10/18/2012	13	62	EBE_PthXo1-T + PthXo1	61.795
10/18/2012	13	63	EBE_PthXo1-T + PthXo1	16.413
10/18/2012	13	64	EBE_PthXo1-T + PthXo1	88.821
10/18/2012	13	65	EBE_PthXo1-T + PthXo1	90.954
10/18/2012	13	61	EBE_PthXo1-T + PthXo1 W232N	72.659
10/18/2012	13	62	EBE_PthXo1-T + PthXo1 W232N	22.67
10/18/2012	13	63	EBE_PthXo1-T + PthXo1 W232N	3.596
10/18/2012	13	64	EBE_PthXo1-T + PthXo1 W232N	36.237
10/18/2012	13	65	EBE_PthXo1-T + PthXo1 W232N	24.105
10/18/2012	13	61	EBE_PthXo1-T + PthXo1 W232Q	42.387
10/18/2012	13	62	EBE_PthXo1-T + PthXo1 W232Q	19.03
10/18/2012	13	63	EBE_PthXo1-T + PthXo1 W232Q	7.208
10/18/2012	13	64	EBE_PthXo1-T + PthXo1 W232Q	29.166
10/18/2012	13	65	EBE_PthXo1-T + PthXo1 W232Q	62.897
10/19/2012	14	66	EBE_PthXo1-A + PthXo1	11.1191
10/19/2012	14	67	EBE_PthXo1-A + PthXo1	85.7335
10/19/2012	14	68	EBE_PthXo1-A + PthXo1	143.3257
10/19/2012	14	69	EBE_PthXo1-A + PthXo1	51.6224
10/19/2012	14	70	EBE_PthXo1-A + PthXo1	84.7793
10/19/2012	14	66	EBE_PthXo1-A + PthXo1 W232P	31.3563
10/19/2012	14	67	EBE_PthXo1-A + PthXo1 W232P	73.026
10/19/2012	14	68	EBE_PthXo1-A + PthXo1 W232P	103.9618
10/19/2012	14	69	EBE_PthXo1-A + PthXo1 W232P	48.8404
10/19/2012	14	70	EBE_PthXo1-A + PthXo1 W232P	86.3847
10/19/2012	14	66	EBE_PthXo1-A + PthXo1 W232T	17.4729
10/19/2012	14	67	EBE_PthXo1-A + PthXo1 W232T	45.2376
10/19/2012	14	68	EBE_PthXo1-A + PthXo1 W232T	143.1423
10/19/2012	14	69	EBE_PthXo1-A + PthXo1 W232T	44.7771
10/19/2012	14	70	EBE_PthXo1-A + PthXo1 W232T	64.4133
10/19/2012	14	66	EBE_PthXo1-C + PthXo1	10.2029
10/19/2012	14	67	EBE_PthXo1-C + PthXo1	61.6388
10/19/2012	14	68	EBE_PthXo1-C + PthXo1	155.9494
10/19/2012	14	69	EBE_PthXo1-C + PthXo1	38.6218
10/19/2012	14	70	EBE_PthXo1-C + PthXo1	84.4854
10/19/2012	14	66	EBE_PthXo1-C + PthXo1 W232P	46.3898
10/19/2012	14	67	EBE_PthXo1-C + PthXo1 W232P	59.8131
10/19/2012	14	68	EBE_PthXo1-C + PthXo1 W232P	82.7723
10/19/2012	14	69	EBE_PthXo1-C + PthXo1 W232P	33.9663
10/19/2012	14	70	EBE_PthXo1-C + PthXo1 W232P	77.4979
10/19/2012	14	66	EBE_PthXo1-C + PthXo1 W232T	11.1191
10/19/2012	14	67	EBE_PthXo1-C + PthXo1 W232T	26.487
10/19/2012	14	68	EBE_PthXo1-C + PthXo1 W232T	126.1626
10/19/2012	14	69	EBE_PthXo1-C + PthXo1 W232T	47.6637
10/19/2012	14	70	EBE_PthXo1-C + PthXo1 W232T	66.407
10/19/2012	14	66	EBE_PthXo1-G + PthXo1	5.0808
10/19/2012	14	67	EBE_PthXo1-G + PthXo1	56.9553
10/19/2012	14	68	EBE_PthXo1-G + PthXo1	151.8459
10/19/2012	14	69	EBE_PthXo1-G + PthXo1	39.1047
10/19/2012	14	70	EBE_PthXo1-G + PthXo1	61.2393
10/19/2012	14	66	EBE_PthXo1-G + PthXo1 W232P	73.029
10/19/2012	14	67	EBE_PthXo1-G + PthXo1 W232P	75.8621
10/19/2012	14	68	EBE_PthXo1-G + PthXo1 W232P	97.0156
10/19/2012	14	69	EBE_PthXo1-G + PthXo1 W232P	57.9097
10/19/2012	14	70	EBE_PthXo1-G + PthXo1 W232P	98.0914
10/19/2012	14	66	EBE_PthXo1-G + PthXo1 W232T	15.1351
10/19/2012	14	67	EBE_PthXo1-G + PthXo1 W232T	57.5342
10/19/2012	14	68	EBE_PthXo1-G + PthXo1 W232T	144.0262
10/19/2012	14	69	EBE_PthXo1-G + PthXo1 W232T	63.2911
10/19/2012	14	70	EBE_PthXo1-G + PthXo1 W232T	74.8042
10/19/2012	14	66	EBE_PthXo1-T	7.6522
10/19/2012	14	67	EBE_PthXo1-T	50.1808
10/19/2012	14	68	EBE_PthXo1-T	5.1939
10/19/2012	14	69	EBE_PthXo1-T	3.1504
10/19/2012	14	70	EBE_PthXo1-T	4.5596
10/19/2012	14	66	EBE_PthXo1-T + PthXo1	34.053
10/19/2012	14	67	EBE_PthXo1-T + PthXo1	62.5576
10/19/2012	14	68	EBE_PthXo1-T + PthXo1	69.1773
10/19/2012	14	69	EBE_PthXo1-T + PthXo1	36.517
10/19/2012	14	70	EBE_PthXo1-T + PthXo1	89.0768
10/19/2012	14	66	EBE_PthXo1-T + PthXo1 W232P	13.913
10/19/2012	14	67	EBE_PthXo1-T + PthXo1 W232P	29.8305
10/19/2012	14	68	EBE_PthXo1-T + PthXo1 W232P	110.2933
10/19/2012	14	69	EBE_PthXo1-T + PthXo1 W232P	32.846
10/19/2012	14	70	EBE_PthXo1-T + PthXo1 W232P	43.3215
10/19/2012	14	66	EBE_PthXo1-T + PthXo1 W232T	18.0273
10/19/2012	14	67	EBE_PthXo1-T + PthXo1 W232T	30.2579
10/19/2012	14	68	EBE_PthXo1-T + PthXo1 W232T	115.969
10/19/2012	14	69	EBE_PthXo1-T + PthXo1 W232T	32.4079
10/19/2012	14	70	EBE_PthXo1-T + PthXo1 W232T	34.9425
1/5/2013	15	71	EBE_868-A	0
1/5/2013	15	72	EBE_868-A	0
1/5/2013	15	73	EBE_868-A	1.16
1/5/2013	15	74	EBE_868-A	1.26
1/5/2013	15	75	EBE_868-A	1.04
1/5/2013	15	71	EBE_868-A + TAL868	66.13
1/5/2013	15	72	EBE_868-A + TAL868	94.88
1/5/2013	15	73	EBE_868-A + TAL868	137.51
1/5/2013	15	74	EBE_868-A + TAL868	55.01
1/5/2013	15	75	EBE_868-A + TAL868	82.61
1/5/2013	15	71	EBE_868-A + TAL868 W232P	169.9
1/5/2013	15	72	EBE_868-A + TAL868 W232P	118.28
1/5/2013	15	73	EBE_868-A + TAL868 W232P	121.58
1/5/2013	15	74	EBE_868-A + TAL868 W232P	48.91
1/5/2013	15	75	EBE_868-A + TAL868 W232P	72.04
1/5/2013	15	71	EBE_868-C	0
1/5/2013	15	72	EBE_868-C	0
1/5/2013	15	73	EBE_868-C	0.76
1/5/2013	15	74	EBE_868-C	0
1/5/2013	15	75	EBE_868-C	0.83
1/5/2013	15	71	EBE_868-C + TAL868	63.32
1/5/2013	15	72	EBE_868-C + TAL868	73.11
1/5/2013	15	73	EBE_868-C + TAL868	53.87
1/5/2013	15	74	EBE_868-C + TAL868	34.95
1/5/2013	15	75	EBE_868-C + TAL868	68.65
1/5/2013	15	71	EBE_868-C + TAL868 W232P	67.72
1/5/2013	15	72	EBE_868-C + TAL868 W232P	106.57
1/5/2013	15	73	EBE_868-C + TAL868 W232P	69.47
1/5/2013	15	74	EBE_868-C + TAL868 W232P	49.88
1/5/2013	15	75	EBE_868-C + TAL868 W232P	64.95
1/5/2013	15	71	EBE_868-G	0
1/5/2013	15	72	EBE_868-G	0
1/5/2013	15	73	EBE_868-G	0.88
1/5/2013	15	74	EBE_868-G	0.87
1/5/2013	15	75	EBE_868-G	1.26
1/5/2013	15	71	EBE_868-G + TAL868	38.04
1/5/2013	15	72	EBE_868-G + TAL868	41.26
1/5/2013	15	73	EBE_868-G + TAL868
1/5/2013	15	74	EBE_868-G + TAL868	33.4
1/5/2013	15	75	EBE_868-G + TAL868	73.62
1/5/2013	15	71	EBE_868-G + TAL868 W232P	127.09
1/5/2013	15	72	EBE_868-G + TAL868 W232P	107.44
1/5/2013	15	73	EBE_868-G + TAL868 W232P
1/5/2013	15	74	EBE_868-G + TAL868 W232P	69.32
1/5/2013	15	75	EBE_868-G + TAL868 W232P	86.16
1/5/2013	15	71	EBE_868-T	0
1/5/2013	15	72	EBE_868-T	2.26
1/5/2013	15	73	EBE_868-T	2.89
1/5/2013	15	74	EBE_868-T	3.35
1/5/2013	15	75	EBE_868-T	3.69
1/5/2013	15	71	EBE_868-T + TAL868	99.29
1/5/2013	15	72	EBE_868-T + TAL868	157.49
1/5/2013	15	73	EBE_868-T + TAL868	124.53
1/5/2013	15	74	EBE_868-T + TAL868	108.22
1/5/2013	15	75	EBE_868-T + TAL868	159.09
1/5/2013	15	71	EBE_868-T + TAL868 W232P	70.87
1/5/2013	15	72	EBE_868-T + TAL868 W232P	85.48
1/5/2013	15	73	EBE_868-T + TAL868 W232P	109.9
1/5/2013	15	74	EBE_868-T + TAL868 W232P	26.37
1/5/2013	15	75	EBE_868-T + TAL868 W232P	64.79
1/8/2013	16	76	EBE_868-A + TAL868 W232Q	162.406
1/8/2013	16	77	EBE_868-A + TAL868 W232Q	52.7601
1/8/2013	16	78	EBE_868-A + TAL868 W232Q	73.8654
1/8/2013	16	79	EBE_868-A + TAL868 W232Q	61.6617
1/8/2013	16	80	EBE_868-A + TAL868 W232Q	129.3276
1/8/2013	16	76	EBE_868-A + TAL868 W232T	180.2759
1/8/2013	16	77	EBE_868-A + TAL868 W232T	80.7281
1/8/2013	16	78	EBE_868-A + TAL868 W232T	108.9639
1/8/2013	16	79	EBE_868-A + TAL868 W232T	67.0839
1/8/2013	16	80	EBE_868-A + TAL868 W232T	80.4469
1/8/2013	16	76	EBE_868-C + TAL868 W232Q	143.7045
1/8/2013	16	77	EBE_868-C + TAL868 W232Q	43.9248
1/8/2013	16	78	EBE_868-C + TAL868 W232Q	54.2313
1/8/2013	16	79	EBE_868-C + TAL868 W232Q	56.4827
1/8/2013	16	80	EBE_868-C + TAL868 W232Q	86.0321
1/8/2013	16	76	EBE_868-C + TAL868 W232T	153.9674
1/8/2013	16	77	EBE_868-C + TAL868 W232T	99.1239
1/8/2013	16	78	EBE_868-C + TAL868 W232T	64.0076
1/8/2013	16	79	EBE_868-C + TAL868 W232T	62.5978
1/8/2013	16	80	EBE_868-C + TAL868 W232T	65.2681
1/8/2013	16	76	EBE_868-G + TAL868 W232Q	126.0426
1/8/2013	16	77	EBE_868-G + TAL868 W232Q	63.3295
1/8/2013	16	78	EBE_868-G + TAL868 W232Q	61.8329
1/8/2013	16	79	EBE_868-G + TAL868 W232Q	77.2608
1/8/2013	16	80	EBE_868-G + TAL868 W232Q	115.6518
1/8/2013	16	76	EBE_868-G + TAL868 W232T	110.6331
1/8/2013	16	77	EBE_868-G + TAL868 W232T	51.0412
1/8/2013	16	78	EBE_868-G + TAL868 W232T	60.3848
1/8/2013	16	79	EBE_868-G + TAL868 W232T	42.2748
1/8/2013	16	80	EBE_868-G + TAL868 W232T	110.0121
1/8/2013	16	76	EBE_868-T	4.8805
1/8/2013	16	77	EBE_868-T	4.6799
1/8/2013	16	78	EBE_868-T	14.9455
1/8/2013	16	79	EBE_868-T	76.961
1/8/2013	16	80	EBE_868-T	42.4687
1/8/2013	16	76	EBE_868-T + TAL868	255.3191
1/8/2013	16	77	EBE_868-T + TAL868	132.6948
1/8/2013	16	78	EBE_868-T + TAL868	127.7213
1/8/2013	16	79	EBE_868-T + TAL868	121.6316
1/8/2013	16	80	EBE_868-T + TAL868	129.5268
1/8/2013	16	76	EBE_868-T + TAL868 W232Q	187.3078
1/8/2013	16	77	EBE_868-T + TAL868 W232Q	55.4646
1/8/2013	16	78	EBE_868-T + TAL868 W232Q	95.9157
1/8/2013	16	79	EBE_868-T + TAL868 W232Q	102.3736
1/8/2013	16	80	EBE_868-T + TAL868 W232Q	136.7521
1/8/2013	16	76	EBE_868-T + TAL868 W232T	242.6705
1/8/2013	16	77	EBE_868-T + TAL868 W232T	107.3451
1/8/2013	16	78	EBE_868-T + TAL868 W232T	100.5446
1/8/2013	16	79	EBE_868-T + TAL868 W232T	88.37
1/8/2013	16	80	EBE_868-T + TAL868 W232T	93.1315
1/16/2013	17	81	EBE_868-A + TAL868 W232N	69.74981046
1/16/2013	17	82	EBE_868-A + TAL868 W232N	41.74573055
1/16/2013	17	83	EBE_868-A + TAL868 W232N	69.35908692
1/16/2013	17	84	EBE_868-A + TAL868 W232N	58.90603086
1/16/2013	17	85	EBE_868-A + TAL868 W232N	37.52605976
1/16/2013	17	81	EBE_868-A + TAL868 W232P	56.58783784
1/16/2013	17	82	EBE_868-A + TAL868 W232P	37.66105055
1/16/2013	17	83	EBE_868-A + TAL868 W232P	33.95784543
1/16/2013	17	84	EBE_868-A + TAL868 W232P	75.2688172
1/16/2013	17	85	EBE_868-A + TAL868 W232P	60.67961165
1/16/2013	17	81	EBE_868-A + TAL868 W232R	153.9017341
1/16/2013	17	82	EBE_868-A + TAL868 W232R	132.1138211
1/16/2013	17	83	EBE_868-A + TAL868 W232R	121.9656602
1/16/2013	17	84	EBE_868-A + TAL868 W232R	85.85247884
1/16/2013	17	85	EBE_868-A + TAL868 W232R	95.52691433
1/16/2013	17	81	EBE_868-C + TAL868 W232N	47.28950404
1/16/2013	17	82	EBE_868-C + TAL868 W232N	21.93784278
1/16/2013	17	83	EBE_868-C + TAL868 W232N	48.18383988
1/16/2013	17	84	EBE_868-C + TAL868 W232N	66.17647059
1/16/2013	17	85	EBE_868-C + TAL868 W232N	36.76470588
1/16/2013	17	81	EBE_868-C + TAL868 W232P	107.6487252
1/16/2013	17	82	EBE_868-C + TAL868 W232P	33.64171573
1/16/2013	17	83	EBE_868-C + TAL868 W232P	96.46302251
1/16/2013	17	84	EBE_868-C + TAL868 W232P	89.43781942
1/16/2013	17	85	EBE_868-C + TAL868 W232P	51.70517052
1/16/2013	17	81	EBE_868-C + TAL868 W232R	127.5221953
1/16/2013	17	82	EBE_868-C + TAL868 W232R	91.25766871
1/16/2013	17	83	EBE_868-C + TAL868 W232R	91.84914842
1/16/2013	17	84	EBE_868-C + TAL868 W232R	91.34406264
1/16/2013	17	85	EBE_868-C + TAL868 W232R	83.47529813
1/16/2013	17	81	EBE_868-G + TAL868 W232N	84.80780964
1/16/2013	17	82	EBE_868-G + TAL868 W232N	88.19018405
1/16/2013	17	83	EBE_868-G + TAL868 W232N	88.03986711
1/16/2013	17	84	EBE_868-G + TAL868 W232N	91.13300493
1/16/2013	17	85	EBE_868-G + TAL868 W232N	71.42857143
1/16/2013	17	81	EBE_868-G + TAL868 W232P	98.61212564
1/16/2013	17	82	EBE_868-G + TAL868 W232P	48.098434
1/16/2013	17	83	EBE_868-G + TAL868 W232P	90.34267913
1/16/2013	17	84	EBE_868-G + TAL868 W232P	77.7027027
1/16/2013	17	85	EBE_868-G + TAL868 W232P	34.48275862
1/16/2013	17	81	EBE_868-G + TAL868 W232R	142.5831202
1/16/2013	17	82	EBE_868-G + TAL868 W232R	112.7418279
1/16/2013	17	83	EBE_868-G + TAL868 W232R	129.8185941
1/16/2013	17	84	EBE_868-G + TAL868 W232R	119.5054945
1/16/2013	17	85	EBE_868-G + TAL868 W232R	96.54768871
1/16/2013	17	81	EBE_868-T	0.773439186
1/16/2013	17	82	EBE_868-T	0.828605884
1/16/2013	17	83	EBE_868-T	0.500473495
1/16/2013	17	84	EBE_868-T	1.827101237
1/16/2013	17	85	EBE_868-T	0.696487971
1/16/2013	17	81	EBE_868-T + TAL868	91.76225235
1/16/2013	17	82	EBE_868-T + TAL868	56.58783784
1/16/2013	17	83	EBE_868-T + TAL868	61.89555126
1/16/2013	17	84	EBE_868-T + TAL868	101.3179572
1/16/2013	17	85	EBE_868-T + TAL868	86.12975391
1/16/2013	17	81	EBE_868-T + TAL868 W232N	80.34433286
1/16/2013	17	82	EBE_868-T + TAL868 W232N	57.60368664
1/16/2013	17	83	EBE_868-T + TAL868 W232N	104.2535446
1/16/2013	17	84	EBE_868-T + TAL868 W232N	68.43455945
1/16/2013	17	85	EBE_868-T + TAL868 W232N	57.20122574
1/16/2013	17	81	EBE_868-T + TAL868 W232P	68.96551724
1/16/2013	17	82	EBE_868-T + TAL868 W232P	51.44995323
1/16/2013	17	83	EBE_868-T + TAL868 W232P	34.18803419
1/16/2013	17	84	EBE_868-T + TAL868 W232P	63.02131603
1/16/2013	17	85	EBE_868-T + TAL868 W232P	61.24852768
1/16/2013	17	81	EBE_868-T + TAL868 W232R	217.2172172
1/16/2013	17	82	EBE_868-T + TAL868 W232R	112.8093159
1/16/2013	17	83	EBE_868-T + TAL868 W232R	120.6415621
1/16/2013	17	84	EBE_868-T + TAL868 W232R	98.2830077
1/16/2013	17	85	EBE_868-T + TAL868 W232R	128.2984531
1/17/2013	18	86	EBE_868-A	3.012048193
1/17/2013	18	87	EBE_868-A	1.336898396
1/17/2013	18	88	EBE_868-A	2.164502165
1/17/2013	18	89	EBE_868-A	1.893939394
1/17/2013	18	90	EBE_868-A	1.347708895
1/17/2013	18	86	EBE_868-A + TAL868	32.6433121
1/17/2013	18	87	EBE_868-A + TAL868	100.7692308
1/17/2013	18	88	EBE_868-A + TAL868	52.35042735
1/17/2013	18	89	EBE_868-A + TAL868	29.58015267
1/17/2013	18	90	EBE_868-A + TAL868	81.46067416
1/17/2013	18	86	EBE_868-A + TAL868 W232T	41.87192118
1/17/2013	18	87	EBE_868-A + TAL868 W232T	106.2091503
1/17/2013	18	88	EBE_868-A + TAL868 W232T	62.16216216
1/17/2013	18	89	EBE_868-A + TAL868 W232T	50
1/17/2013	18	90	EBE_868-A + TAL868 W232T	77.00892857
1/17/2013	18	86	EBE_868-C	4.189944134
1/17/2013	18	87	EBE_868-C	2.365930599
1/17/2013	18	88	EBE_868-C	2.109704641
1/17/2013	18	89	EBE_868-C	2.164502165
1/17/2013	18	90	EBE_868-C	1.428571429
1/17/2013	18	86	EBE_868-C + TAL868	27.39726027
1/17/2013	18	87	EBE_868-C + TAL868	64.13994169
1/17/2013	18	88	EBE_868-C + TAL868	35.71428571
1/17/2013	18	89	EBE_868-C + TAL868	25.49019608
1/17/2013	18	90	EBE_868-C + TAL868	56.91056911
1/17/2013	18	86	EBE_868-C + TAL868 W232T	16.30434783
1/17/2013	18	87	EBE_868-C + TAL868 W232T	84.23913043
1/17/2013	18	88	EBE_868-C + TAL868 W232T	36.14457831
1/17/2013	18	89	EBE_868-C + TAL868 W232T	28.07486631
1/17/2013	18	90	EBE_868-C + TAL868 W232T	60.53811659
1/17/2013	18	86	EBE_868-G	3.086419753
1/17/2013	18	87	EBE_868-G	1.572327044
1/17/2013	18	88	EBE_868-G	2.066115702
1/17/2013	18	89	EBE_868-G	2
1/17/2013	18	90	EBE_868-G	1.408450704
1/17/2013	18	86	EBE_868-G + TAL868	33.85416667
1/17/2013	18	87	EBE_868-G + TAL868	72.29965157
1/17/2013	18	88	EBE_868-G + TAL868	48.24561404
1/17/2013	18	89	EBE_868-G + TAL868
1/17/2013	18	90	EBE_868-G + TAL868	72.58064516
1/17/2013	18	86	EBE_868-G + TAL868 W232T	23.80952381
1/17/2013	18	87	EBE_868-G + TAL868 W232T	110.6719368
1/17/2013	18	88	EBE_868-G + TAL868 W232T	40.04854369
1/17/2013	18	89	EBE_868-G + TAL868 W232T	27.91878173
1/17/2013	18	90	EBE_868-G + TAL868 W232T	49.42965779
1/17/2013	18	86	EBE_868-T	4.237288136
1/17/2013	18	87	EBE_868-T	2.727272727
1/17/2013	18	88	EBE_868-T	3.378378378
1/17/2013	18	89	EBE_868-T	4.201680672
1/17/2013	18	90	EBE_868-T	2.109704641
1/17/2013	18	86	EBE_868-T + TAL868	110
1/17/2013	18	87	EBE_868-T + TAL868	217.7419355
1/17/2013	18	88	EBE_868-T + TAL868	87.93969849
1/17/2013	18	89	EBE_868-T + TAL868	91.50326797
1/17/2013	18	90	EBE_868-T + TAL868	154.0816327
1/17/2013	18	86	EBE_868-T + TAL868 W232T	44.97354497
1/17/2013	18	87	EBE_868-T + TAL868 W232T	110.1083032
1/17/2013	18	88	EBE_868-T + TAL868 W232T	60.18518519
1/17/2013	18	89	EBE_868-T + TAL868 W232T	26.98863636
1/17/2013	18	90	EBE_868-T + TAL868 W232T	95.54973822
2/1/2013	19	91	EBE_868-A	0
2/1/2013	19	92	EBE_868-A	0
2/1/2013	19	93	EBE_868-A	1.321809863
2/1/2013	19	94	EBE_868-A	1.342281879
2/1/2013	19	95	EBE_868-A	1.131911189
2/1/2013	19	91	EBE_868-A + TAL868	91.19541875
2/1/2013	19	92	EBE_868-A + TAL868	146.3203463
2/1/2013	19	93	EBE_868-A + TAL868	121.6556689
2/1/2013	19	94	EBE_868-A + TAL868	130.9250137
2/1/2013	19	95	EBE_868-A + TAL868	70.24235201
2/1/2013	19	91	EBE_868-A + TAL868 W232P	66.89234936
2/1/2013	19	92	EBE_868-A + TAL868 W232P	108.2796232
2/1/2013	19	93	EBE_868-A + TAL868 W232P	106.3996517
2/1/2013	19	94	EBE_868-A + TAL868 W232P	95.92716818
2/1/2013	19	95	EBE_868-A + TAL868 W232P	82.81414071
2/1/2013	19	91	EBE_868-C	0
2/1/2013	19	92	EBE_868-C	0
2/1/2013	19	93	EBE_868-C	28.58264625
2/1/2013	19	94	EBE_868-C	1.321809863
2/1/2013	19	95	EBE_868-C	0.897480152
2/1/2013	19	91	EBE_868-C + TAL868	46.04316547
2/1/2013	19	92	EBE_868-C + TAL868	56.02795574
2/1/2013	19	93	EBE_868-C + TAL868	72.12035731
2/1/2013	19	94	EBE_868-C + TAL868	75.90154551
2/1/2013	19	95	EBE_868-C + TAL868	32.19814241
2/1/2013	19	91	EBE_868-C + TAL868 W232P	66.66666667
2/1/2013	19	92	EBE_868-C + TAL868 W232P	103.6701405
2/1/2013	19	93	EBE_868-C + TAL868 W232P	127.2931908
2/1/2013	19	94	EBE_868-C + TAL868 W232P	71.1409396
2/1/2013	19	95	EBE_868-C + TAL868 W232P	59.19768703
2/1/2013	19	91	EBE_868-G	0
2/1/2013	19	92	EBE_868-G	0
2/1/2013	19	93	EBE_868-G	1.093815734
2/1/2013	19	94	EBE_868-G	1.407688143
2/1/2013	19	95	EBE_868-G	1.228153047
2/1/2013	19	91	EBE_868-G + TAL868	43.7850842
2/1/2013	19	92	EBE_868-G + TAL868	63.00484653
2/1/2013	19	93	EBE_868-G + TAL868	61.63522013
2/1/2013	19	94	EBE_868-G + TAL868	90.31396126
2/1/2013	19	95	EBE_868-G + TAL868	38.29929695
2/1/2013	19	91	EBE_868-G + TAL868 W232P	75.66693614
2/1/2013	19	92	EBE_868-G + TAL868 W232P	138.6057411
2/1/2013	19	93	EBE_868-G + TAL868 W232P	117.1171171
2/1/2013	19	94	EBE_868-G + TAL868 W232P	84.65712876
2/1/2013	19	95	EBE_868-G + TAL868 W232P	74.37425507
2/1/2013	19	91	EBE_868-T	0
2/1/2013	19	92	EBE_868-T	2.643619725
2/1/2013	19	93	EBE_868-T	4.450149765
2/1/2013	19	94	EBE_868-T	3.719599428
2/1/2013	19	95	EBE_868-T	2.969166349
2/1/2013	19	91	EBE_868-T + TAL868	126.618705
2/1/2013	19	92	EBE_868-T + TAL868	144.1340782
2/1/2013	19	93	EBE_868-T + TAL868	139.6825397
2/1/2013	19	94	EBE_868-T + TAL868	211.7164616
2/1/2013	19	95	EBE_868-T + TAL868	107.9365079
2/1/2013	19	91	EBE_868-T + TAL868 W232P	88.53962017
2/1/2013	19	92	EBE_868-T + TAL868 W232P	122.8153047
2/1/2013	19	93	EBE_868-T + TAL868 W232P	115.9235669
2/1/2013	19	94	EBE_868-T + TAL868 W232P	110.0222717
2/1/2013	19	95	EBE_868-T + TAL868 W232P	69.9119147
2/2/2013	20	96	EBE_868-A + TAL868 W232Q	163.8344227
2/2/2013	20	97	EBE_868-A + TAL868 W232Q	75.27405603
2/2/2013	20	98	EBE_868-A + TAL868 W232Q	91.66082691
2/2/2013	20	99	EBE_868-A + TAL868 W232Q	134.3065693
2/2/2013	20	100	EBE_868-A + TAL868 W232Q	68.91522334
2/2/2013	20	96	EBE_868-C + TAL868 W232Q	150.5407354
2/2/2013	20	97	EBE_868-C + TAL868 W232Q	90.9690178
2/2/2013	20	98	EBE_868-C + TAL868 W232Q	77.10280374
2/2/2013	20	99	EBE_868-C + TAL868 W232Q	100.4359198
2/2/2013	20	100	EBE_868-C + TAL868 W232Q	60.12526096
2/2/2013	20	96	EBE_868-G + TAL868 W232Q	203.3031433
2/2/2013	20	97	EBE_868-G + TAL868 W232Q	146.4497041
2/2/2013	20	98	EBE_868-G + TAL868 W232Q	135.9477124
2/2/2013	20	99	EBE_868-G + TAL868 W232Q	213.6546185
2/2/2013	20	100	EBE_868-G + TAL868 W232Q	84.00884304
2/2/2013	20	96	EBE_868-T	146.1024499
2/2/2013	20	97	EBE_868-T	161.7880317
2/2/2013	20	98	EBE_868-T	118.2767624
2/2/2013	20	99	EBE_868-T	307.277628
2/2/2013	20	100	EBE_868-T	53.11653117
2/2/2013	20	96	EBE_868-T + TAL868	185.8141858
2/2/2013	20	97	EBE_868-T + TAL868	147.4137931
2/2/2013	20	98	EBE_868-T + TAL868	135.1916376
2/2/2013	20	99	EBE_868-T + TAL868	181.7555938
2/2/2013	20	100	EBE_868-T + TAL868	74.82241515
2/2/2013	20	96	EBE_868-T + TAL868 W232Q	184.6670397
2/2/2013	20	97	EBE_868-T + TAL868 W232Q	126.3157895
2/2/2013	20	98	EBE_868-T + TAL868 W232Q	131.4009662
2/2/2013	20	99	EBE_868-T + TAL868 W232Q	156.082632
2/2/2013	20	100	EBE_868-T + TAL868 W232Q	82.89806234
2/7/2013	21	101	EBE_868-A + TAL868 W232Q	191.4396887
2/7/2013	21	102	EBE_868-A + TAL868 W232Q	130.0492611
2/7/2013	21	103	EBE_868-A + TAL868 W232Q	122.5974026
2/7/2013	21	104	EBE_868-A + TAL868 W232Q	126.3157895
2/7/2013	21	105	EBE_868-A + TAL868 W232Q	203.190184
2/7/2013	21	101	EBE_868-A + TAL868 W232T	297.3913043
2/7/2013	21	102	EBE_868-A + TAL868 W232T	140
2/7/2013	21	103	EBE_868-A + TAL868 W232T	145.5924171
2/7/2013	21	104	EBE_868-A + TAL868 W232T	175.7142857
2/7/2013	21	105	EBE_868-A + TAL868 W232T	143.0943396
2/7/2013	21	101	EBE_868-C + TAL868 W232Q	181.4634146
2/7/2013	21	102	EBE_868-C + TAL868 W232Q	130.212766
2/7/2013	21	103	EBE_868-C + TAL868 W232Q	86.48648649
2/7/2013	21	104	EBE_868-C + TAL868 W232Q	139.4413408
2/7/2013	21	105	EBE_868-C + TAL868 W232Q	109.7757848
2/7/2013	21	101	EBE_868-C + TAL868 W232T	203.902439
2/7/2013	21	102	EBE_868-C + TAL868 W232T	123.0769231
2/7/2013	21	103	EBE_868-C + TAL868 W232T	95.40983607
2/7/2013	21	104	EBE_868-C + TAL868 W232T	129.9082569
2/7/2013	21	105	EBE_868-C + TAL868 W232T	104.7887324
2/7/2013	21	101	EBE_868-G + TAL868 W232Q	246.3492063
2/7/2013	21	102	EBE_868-G + TAL868 W232Q	147.1356784
2/7/2013	21	103	EBE_868-G + TAL868 W232Q	125.9405941
2/7/2013	21	104	EBE_868-G + TAL868 W232Q	164.1558442
2/7/2013	21	105	EBE_868-G + TAL868 W232Q	129.9082569
2/7/2013	21	101	EBE_868-G + TAL868 W232T	250.5882353
2/7/2013	21	102	EBE_868-G + TAL868 W232T	174.6938776
2/7/2013	21	103	EBE_868-G + TAL868 W232T	42.73972603
2/7/2013	21	104	EBE_868-G + TAL868 W232T	181.910828
2/7/2013	21	105	EBE_868-G + TAL868 W232T	132.6633166
2/7/2013	21	101	EBE_868-T	475.5828221
2/7/2013	21	102	EBE_868-T	40.3960396
2/7/2013	21	103	EBE_868-T	199.7837838
2/7/2013	21	104	EBE_868-T	89.46745562
2/7/2013	21	105	EBE_868-T	204.5714286
2/7/2013	21	101	EBE_868-T + TAL868	340.6896552
2/7/2013	21	102	EBE_868-T + TAL868	181.9354839
2/7/2013	21	103	EBE_868-T + TAL868	205.3608247
2/7/2013	21	104	EBE_868-T + TAL868	179.7209302
2/7/2013	21	105	EBE_868-T + TAL868	187.826087
2/7/2013	21	101	EBE_868-T + TAL868 W232Q	262.994012
2/7/2013	21	102	EBE_868-T + TAL868 W232Q	171.7894737
2/7/2013	21	103	EBE_868-T + TAL868 W232Q	127.7777778
2/7/2013	21	104	EBE_868-T + TAL868 W232Q	189.3333333
2/7/2013	21	105	EBE_868-T + TAL868 W232Q	189.2307692
2/7/2013	21	101	EBE_868-T + TAL868 W232T	236.6511628
2/7/2013	21	102	EBE_868-T + TAL868 W232T	174.0206186
2/7/2013	21	103	EBE_868-T + TAL868 W232T	128.372093
2/7/2013	21	104	EBE_868-T + TAL868 W232T	154.0298507
2/7/2013	21	105	EBE_868-T + TAL868 W232T	122.2304833
2/9/2013	22	106	EBE_868-A + TAL868 W232N	170.2313
2/9/2013	22	107	EBE_868-A + TAL868 W232N	185.9344
2/9/2013	22	108	EBE_868-A + TAL868 W232N	94.8328
2/9/2013	22	109	EBE_868-A + TAL868 W232N	181.3612
2/9/2013	22	110	EBE_868-A + TAL868 W232N	153.8383
2/9/2013	22	106	EBE_868-A + TAL868 W232R	163.355
2/9/2013	22	107	EBE_868-A + TAL868 W232R	225.6061
2/9/2013	22	108	EBE_868-A + TAL868 W232R	116.323
2/9/2013	22	109	EBE_868-A + TAL868 W232R	267.0335
2/9/2013	22	110	EBE_868-A + TAL868 W232R	135.2543
2/9/2013	22	106	EBE_868-C + TAL868 W232N	139.3728
2/9/2013	22	107	EBE_868-C + TAL868 W232N	109.3016
2/9/2013	22	108	EBE_868-C + TAL868 W232N	158.9894
2/9/2013	22	109	EBE_868-C + TAL868 W232N	82.3654
2/9/2013	22	110	EBE_868-C + TAL868 W232N	156.3261
2/9/2013	22	106	EBE_868-C + TAL868 W232R	202.8561
2/9/2013	22	107	EBE_868-C + TAL868 W232R	231.5183
2/9/2013	22	108	EBE_868-C + TAL868 W232R	217.8349
2/9/2013	22	109	EBE_868-C + TAL868 W232R	215.1496
2/9/2013	22	110	EBE_868-C + TAL868 W232R	195.2629
2/9/2013	22	106	EBE_868-G + TAL868 W232N	157.1104
2/9/2013	22	107	EBE_868-G + TAL868 W232N	129.0112
2/9/2013	22	108	EBE_868-G + TAL868 W232N	135.8289
2/9/2013	22	109	EBE_868-G + TAL868 W232N	147.9466
2/9/2013	22	110	EBE_868-G + TAL868 W232N	71.4024
2/9/2013	22	106	EBE_868-G + TAL868 W232R	225.7156
2/9/2013	22	107	EBE_868-G + TAL868 W232R	209.2827
2/9/2013	22	108	EBE_868-G + TAL868 W232R	155.5471
2/9/2013	22	109	EBE_868-G + TAL868 W232R	234.1181
2/9/2013	22	110	EBE_868-G + TAL868 W232R	101.2207
2/9/2013	22	106	EBE_868-T	254.5678
2/9/2013	22	107	EBE_868-T	350.525
2/9/2013	22	108	EBE_868-T	55.8001
2/9/2013	22	109	EBE_868-T	297.0014
2/9/2013	22	110	EBE_868-T	8.537
2/9/2013	22	106	EBE_868-T + TAL868	192.098
2/9/2013	22	107	EBE_868-T + TAL868	213.8971
2/9/2013	22	108	EBE_868-T + TAL868	201.8121
2/9/2013	22	109	EBE_868-T + TAL868	215.6264
2/9/2013	22	110	EBE_868-T + TAL868	259.8564
2/9/2013	22	106	EBE_868-T + TAL868 W232N	157.4831
2/9/2013	22	107	EBE_868-T + TAL868 W232N	135.6068
2/9/2013	22	108	EBE_868-T + TAL868 W232N	186.8684
2/9/2013	22	109	EBE_868-T + TAL868 W232N	175.3506
2/9/2013	22	110	EBE_868-T + TAL868 W232N	214.5998
2/9/2013	22	106	EBE_868-T + TAL868 W232R	220.7415
2/9/2013	22	107	EBE_868-T + TAL868 W232R	128.7604
2/9/2013	22	108	EBE_868-T + TAL868 W232R	184.4767
2/9/2013	22	109	EBE_868-T + TAL868 W232R	173.2778
2/9/2013	22	110	EBE_868-T + TAL868 W232R	166.2964
3/7/2013	23	111	EBE_868-A + TAL868 W232R	192.9133858
3/7/2013	23	112	EBE_868-A + TAL868 W232R	124.5465538
3/7/2013	23	113	EBE_868-A + TAL868 W232R	175.6214916
3/7/2013	23	114	EBE_868-A + TAL868 W232R	164.410058
3/7/2013	23	115	EBE_868-A + TAL868 W232R	141.6382253
3/7/2013	23	111	EBE_868-C + TAL868 W232R	162.7906977
3/7/2013	23	112	EBE_868-C + TAL868 W232R	97.51609936
3/7/2013	23	113	EBE_868-C + TAL868 W232R	178.8031723
3/7/2013	23	114	EBE_868-C + TAL868 W232R	146.7236467
3/7/2013	23	115	EBE_868-C + TAL868 W232R	142.6242869
3/7/2013	23	111	EBE_868-G + TAL868 W232R	251.0504202
3/7/2013	23	112	EBE_868-G + TAL868 W232R	190.8302354
3/7/2013	23	113	EBE_868-G + TAL868 W232R	208.1005587
3/7/2013	23	114	EBE_868-G + TAL868 W232R	202.8047465
3/7/2013	23	115	EBE_868-G + TAL868 W232R	169.3600517
3/7/2013	23	111	EBE_868-T	222.2222222
3/7/2013	23	112	EBE_868-T	104.4303797
3/7/2013	23	113	EBE_868-T	178.7072243
3/7/2013	23	114	EBE_868-T	133.0049261
3/7/2013	23	115	EBE_868-T	149.1596639
3/7/2013	23	111	EBE_868-T + TAL868	224.9047014
3/7/2013	23	112	EBE_868-T + TAL868	138.6292835
3/7/2013	23	113	EBE_868-T + TAL868	197.6744186
3/7/2013	23	114	EBE_868-T + TAL868	217.0087977
3/7/2013	23	115	EBE_868-T + TAL868	200.5277045
3/7/2013	23	111	EBE_868-T + TAL868 W232R	279.4348509
3/7/2013	23	112	EBE_868-T + TAL868 W232R	156.8914956
3/7/2013	23	113	EBE_868-T + TAL868 W232R	186.8206522
3/7/2013	23	114	EBE_868-T + TAL868 W232R	156.3937443
3/7/2013	23	115	EBE_868-T + TAL868 W232R	181.9583655
3/7/2013	23	111	EBE_PthXo1-A + PthXo1 W232R	257.7447336
3/7/2013	23	112	EBE_PthXo1-A + PthXo1 W232R	183.7270341
3/7/2013	23	113	EBE_PthXo1-A + PthXo1 W232R	248.7980769
3/7/2013	23	114	EBE_PthXo1-A + PthXo1 W232R	101.5911873
3/7/2013	23	115	EBE_PthXo1-A + PthXo1 W232R	225.9371834
3/7/2013	23	111	EBE_PthXo1-C + PthXo1 W232R	193.7716263
3/7/2013	23	112	EBE_PthXo1-C + PthXo1 W232R	198.4478936
3/7/2013	23	113	EBE_PthXo1-C + PthXo1 W232R	230.8420057
3/7/2013	23	114	EBE_PthXo1-C + PthXo1 W232R	115.0712831
3/7/2013	23	115	EBE_PthXo1-C + PthXo1 W232R	169.9295223
3/7/2013	23	111	EBE_PthXo1-G + PthXo1 W232R	183.127572
3/7/2013	23	112	EBE_PthXo1-G + PthXo1 W232R	169.0140845
3/7/2013	23	113	EBE_PthXo1-G + PthXo1 W232R	211.8027486
3/7/2013	23	114	EBE_PthXo1-G + PthXo1 W232R	98.79032258
3/7/2013	23	115	EBE_PthXo1-G + PthXo1 W232R	158.8661833
3/7/2013	23	111	EBE_PthXo1-T	41.91616766
3/7/2013	23	112	EBE_PthXo1-T	52.78592375
3/7/2013	23	113	EBE_PthXo1-T	122.8710462
3/7/2013	23	114	EBE_PthXo1-T	19.81505945
3/7/2013	23	115	EBE_PthXo1-T	22.30046948
3/7/2013	23	111	EBE_PthXo1-T + PthXo1	164.7241647
3/7/2013	23	112	EBE_PthXo1-T + PthXo1	157.3033708
3/7/2013	23	113	EBE_PthXo1-T + PthXo1	243.8070404
3/7/2013	23	114	EBE_PthXo1-T + PthXo1	121.2516297
3/7/2013	23	115	EBE_PthXo1-T + PthXo1	181.8181818
3/7/2013	23	111	EBE_PthXo1-T + PthXo1 W232R	183.538316
3/7/2013	23	112	EBE_PthXo1-T + PthXo1 W232R	118.8486537
3/7/2013	23	113	EBE_PthXo1-T + PthXo1 W232R	178.9554531
3/7/2013	23	114	EBE_PthXo1-T + PthXo1 W232R	97.1849866
3/7/2013	23	115	EBE_PthXo1-T + PthXo1 W232R	116.1473088
3/14/2013	24	116	EBE_868-A + TAL868 W232R	195.8274399
3/14/2013	24	117	EBE_868-A + TAL868 W232R	164.9930265
3/14/2013	24	118	EBE_868-A + TAL868 W232R	172.5891678
3/14/2013	24	119	EBE_868-A + TAL868 W232R	171.143617
3/14/2013	24	120	EBE_868-A + TAL868 W232R	162.100082
3/14/2013	24	116	EBE_868-C + TAL868 W232R	191.9330289
3/14/2013	24	117	EBE_868-C + TAL868 W232R	139.0243902
3/14/2013	24	118	EBE_868-C + TAL868 W232R	131.4845024
3/14/2013	24	119	EBE_868-C + TAL868 W232R	144.224924
3/14/2013	24	120	EBE_868-C + TAL868 W232R	144.1073512
3/14/2013	24	116	EBE_868-G + TAL868 W232R	171.8061674
3/14/2013	24	117	EBE_868-G + TAL868 W232R	138.7437465
3/14/2013	24	118	EBE_868-G + TAL868 W232R	163.0824373
3/14/2013	24	119	EBE_868-G + TAL868 W232R	155.1903114
3/14/2013	24	120	EBE_868-G + TAL868 W232R	132.016008
3/14/2013	24	116	EBE_868-T + TAL868	224.309816
3/14/2013	24	117	EBE_868-T + TAL868	185.0094877
3/14/2013	24	118	EBE_868-T + TAL868	193.0774072
3/14/2013	24	119	EBE_868-T + TAL868	195.8515284
3/14/2013	24	120	EBE_868-T + TAL868	170.1308699
3/14/2013	24	116	EBE_868-T + TAL868 W232R	193.2730356
3/14/2013	24	117	EBE_868-T + TAL868 W232R	181.0415448
3/14/2013	24	118	EBE_868-T + TAL868 W232R	196.6646814
3/14/2013	24	119	EBE_868-T + TAL868 W232R	176.6917293
3/14/2013	24	120	EBE_868-T + TAL868 W232R	158.1781915
3/14/2013	24	116	EBE_868-T	105.3384175
3/14/2013	24	117	EBE_868-T	197.0588235
3/14/2013	24	118	EBE_868-T	189.4560107
3/14/2013	24	119	EBE_868-T	72.34219269
3/14/2013	24	120	EBE_868-T	30.15873016
