# Supplementary material for: TAL Effector Specificity for base 0 of the DNA Target Is Altered in a Complex, Effector- and Assay-Dependent Manner by Substitutions for the Tryptophan in Cryptic Repeat –1
Source: PLoS One. 2013 Dec 3;8(12):e82120. doi: 10.1371/journal.pone.0082120 (PMC3849474; doi:10.1371/journal.pone.0082120)
Supplement: Script S1 — Example R code for Figure 2 and for Tables S5-S7. (TXT) [file pone.0082120.s006.txt]

##This script contains examples of the R code used to generate data for Fig.2 and Supporting Tables S5-S7.##

##load R packages for linear modeling##
#These packages must first be installed as part of R
library(lme4)
library(languageR)
library(contrast)
library(multcomp)

#Read in data as a comma-separated file
data = read.csv("Supporting_data_for_mixed_linear_model.csv", header = T)

##make day and plant categorical variables##
data$Day = factor(data$Day)
data$Plant = factor(data$Plant)
summary(data)

##remove NA's##
data = data[-which(is.na(data$GUS.specific.activity)==1),]
str(data)
levels(data$Treatment)

##fit mixed model with fixed effects for treatment and random effects for day and plant##
mix.model=lmer(GUS.specific.activity~Treatment+(1|Day)+(1|Plant), data=data)

##test for overall Treatment effect##
##Resulting p-GUS.specific.activity reveals that there is a treatment effect##
##(not shown in manuscript)##
mix.model.null=lmer(GUS.specific.activity~1+(1|Day)+(1|Plant), data=data)
anova(mix.model,mix.model.null)

##create a dummy model for making contrasts##
reg.mod=lm(GUS.specific.activity~Treatment,data=data)

##Example contrasts to test for significant differences between treatments##

##First, estimate the difference in effect size between each treatment
##and the negative control by testing the null hypothesis that TrtA is equal ##to TrtB, and calculate a p-GUS.specific.activity to determine if the difference is ##significant. These estimated differences in effect size are reported in ##Table S5, and normalized GUS.specific.activitys are plotted in Fig. 2.   

#The first line defines the contrast being tested (i.e., the treatments #that we are estimating the difference between).
#The second part uses a general linear hypothesis test to estimate the #difference base on our mixed linear model and output information such #as estimated difference, standard error, and significance

cc1 = contrast(reg.mod,a=list(Treatment="EBE_PthXo1-T + PthXo1"), b=list(Treatment="EBE_PthXo1-T"))  
cc1_glht = glht(mix.model, linfct=cc1$X) 
summary(cc1_glht)

cc2 = contrast(reg.mod,a=list(Treatment="EBE_PthXo1-A + PthXo1"), b=list(Treatment="EBE_PthXo1-T"))  
cc2_glht = glht(mix.model, linfct=cc2$X) 
summary(cc2_glht)

cc3 = contrast(reg.mod,a=list(Treatment="EBE_PthXo1-T + PthXo1 W232N"), b=list(Treatment="EBE_PthXo1-T"))  
cc3_glht = glht(mix.model, linfct=cc3$X) 
summary(cc3_glht)

cc4 = contrast(reg.mod,a=list(Treatment="EBE_868-T + TAL868 W232N"), b=list(Treatment="EBE_868-T"))  
cc4_glht = glht(mix.model, linfct=cc4$X) 
summary(cc4_glht)

#Repeat for additional contrasts

##Next, create similar contrast statements and use the glht to estimate ##the difference in effect size between each treatment and the wild type
##TAL effector on the target with T at 0
##Data from these tests are in Supporting Table S6.

cc5 = contrast(reg.mod,a=list(Treatment="EBE_PthXo1-A + PthXo1"), b=list(Treatment="EBE_PthXo1-T + PthXo1"))  
cc5_glht = glht(mix.model, linfct=cc5$X) 
summary(cc5_glht)

cc6 = contrast(reg.mod,a=list(Treatment="EBE_PthXo1-T + PthXo1 W232N"), b=list(Treatment="EBE_PthXo1-T + PthXo1"))  
cc6_glht = glht(mix.model, linfct=cc6$X) 
summary(cc6_glht)

cc7 = contrast(reg.mod,a=list(Treatment="EBE_868-T + TAL868 W232Q"), b=list(Treatment="EBE_868-T + TAL868"))  
cc7_glht = glht(mix.model, linfct=cc7$X) 
summary(cc7_glht)

cc8 = contrast(reg.mod,a=list(Treatment="EBE_868-G + TAL868 W232R"), b=list(Treatment="EBE_868-T + TAL868"))  
cc8_glht = glht(mix.model, linfct=cc8$X) 
summary(cc8_glht)

#Repeat for additional contrasts

##Next, create similar contrast statements and use the glht to estimate ##the difference in effect size between each treatment and the wild type
##TAL effector on the target with T at 0
##Data from these tests were used to test for changes in 0th position
##preference as reported in Supporting Table S7.

#Compute profile of significant differences for wild type TAL effector

cc9 = contrast(reg.mod,a=list(Treatment="EBE_868-A + TAL868"), b=list(Treatment="EBE_868-T + TAL868"))  
cc9_glht = glht(mix.model, linfct=cc9$X) 
summary(cc9_glht)

cc10 = contrast(reg.mod,a=list(Treatment="EBE_868-C + TAL868"), b=list(Treatment="EBE_868-T + TAL868"))  
cc10_glht = glht(mix.model, linfct=cc10$X) 
summary(cc10_glht)

cc11 = contrast(reg.mod,a=list(Treatment="EBE_868-G + TAL868"), b=list(Treatment="EBE_868-T + TAL868"))  
cc11_glht = glht(mix.model, linfct=cc11$X) 
summary(cc11_glht)

#Compute profile of significant differences for W232 substitution variant

cc12 = contrast(reg.mod,a=list(Treatment="EBE_868-A + TAL868 W232N"), b=list(Treatment="EBE_868-T + TAL868 W232N"))  
cc12_glht = glht(mix.model, linfct=cc12$X) 
summary(cc12_glht)

cc13 = contrast(reg.mod,a=list(Treatment="EBE_868-C + TAL868 W232N"), b=list(Treatment="EBE_868-T + TAL868 W232N"))  
cc13_glht = glht(mix.model, linfct=cc13$X) 
summary(cc13_glht)

cc14 = contrast(reg.mod,a=list(Treatment="EBE_868-G + TAL868 W232N"), b=list(Treatment="EBE_868-T + TAL868 W232N"))  
cc14_glht = glht(mix.model, linfct=cc14$X) 
summary(cc14_glht)

#Repeat for other TAL868 W232 substitution variants and PthXo1
